# Supplementary material for: Potential molecular mechanisms of overgrazing-induced dwarfism in sheepgrass (Leymus chinensis) analyzed using proteomic data
Source: BMC Plant Biol. 2018 May 8;18:81. doi: 10.1186/s12870-018-1304-7 (PMC5941328; doi:10.1186/s12870-018-1304-7)
Supplement: Supplementary file 1 — The identified 1022 proteins that had high credibility (FDR < 0.01); 104 differentially expressed proteins between long-term overgrazed rangeland (GZ) and adjacent long-term enclosed rangeland (NG) groups; all results of Gene Ontology (GO) and Kyoto Encyclopedia of Genes and Genomes (KEGG) pathway enrichment analyses. (XLS 942 kb) [file 12870_2018_1304_MOESM1_ESM.xls]

## Sheet: all-protein
ID	ID	description	D1/REF	D2/REF	D7/REF	B1/REF	B2/REF	B6/REF	GO-BP	GO-MF	GO-CC	KEGG		Pfam	Subcellular
K7KDP7_SOYBN	tr|K7KDP7|K7KDP7_SOYBN	Uncharacterized protein OS=Glycine max PE=4 SV=1	0.160273	0.213886	0.160273	0.119732	0.182448	0.134551	-	-	-	-		-	-
U082_ARATH	sp|O82314|U082_ARATH	UPF0082 protein At2g25830 OS=Arabidopsis thaliana GN=At2g25830 PE=2 SV=2	0.152092	0.154762	0.176722	0.164846	0.162228	0.172345	-	-	GO:0009507~C:chloroplast;	-	ath:AT2G25830	PF01709: Transcrip_reg;	-
BGL18_ARATH	sp|Q9SE50|BGL18_ARATH	Beta-D-glucopyranosyl abscisate beta-glucosidase OS=Arabidopsis thaliana GN=BGLU18 PE=1 SV=2	0.141933	0.162228	0.170386	0.15665	0.172345	0.182448	GO:0030104~P:water homeostasis; GO:0009414~P:response to water deprivation; GO:0009651~P:response to salt stress; GO:0009625~P:response to insect; GO:0009737~P:response to abscisic acid; GO:0009628~P:response to abiotic stimulus; GO:0010119~P:regulation of stomatal movement; GO:0051258~P:protein polymerization; GO:0009789~P:positive regulation of abscisic acid-activated signaling pathway; GO:0050…	GO:0042802~F:identical protein binding; GO:0008422~F:beta-glucosidase activity; GO:0051993~F:abscisic acid glucose ester beta-glucosidase activity;	GO:0005773~C:vacuole; GO:0009506~C:plasmodesma; GO:0005777~C:peroxisome; GO:0005634~C:nucleus; GO:0010168~C:ER body; GO:0005788~C:endoplasmic reticulum lumen; GO:0005783~C:endoplasmic reticulum; GO:0009507~C:chloroplast;	K15748: BG1; beta-D-glucopyranosyl abscisate beta-glucosidase [EC:3.2.1.175]	ath:AT1G52400	PF00232: Glyco_hydro_1;	Endoplasmic reticulum lumen
BGAL2_ARATH	sp|Q9LFA6|BGAL2_ARATH	Beta-galactosidase 2 OS=Arabidopsis thaliana GN=BGAL2 PE=2 SV=2	0.160273	0.180486	0.160273	0.164846	0.154762	0.162228	GO:0005975~P:carbohydrate metabolic process;	GO:0004565~F:beta-galactosidase activity;	GO:0005773~C:vacuole; GO:0005618~C:cell wall; GO:0048046~C:apoplast;	K12309: GLB1, ELNR1; beta-galactosidase [EC:3.2.1.23]	ath:AT3G52840	PF01301: Glyco_hydro_35;	Secreted, extracellular space, apoplast
D8T9H2_SELML	tr|D8T9H2|D8T9H2_SELML	Putative uncharacterized protein OS=Selaginella moellendorffii GN=SELMODRAFT_134896 PE=4 SV=1	0.164846	0.136421	0.160273	0.164846	0.154762	0.211765	-	GO:0008762~F:UDP-N-acetylmuramate dehydrogenase activity; GO:0050660~F:flavin adenine dinucleotide binding; GO:0003885~F:D-arabinono-1,4-lactone oxidase activity	GO:0016020~C:membrane	-	smo:SELMODRAFT_134896	PF01565:FAD_binding_4; PF04030:ALO	-
B8BMW0_ORYSI	tr|B8BMW0|B8BMW0_ORYSI	Putative uncharacterized protein OS=Oryza sativa subsp. indica GN=OsI_39024 PE=4 SV=1	0.164846	0.154762	0.176722	0.164846	0.162228	0.152092	GO:0009909~P:regulation of flower development; GO:0006606~P:protein import into nucleus; GO:0009640~P:photomorphogenesis; GO:0034968~P:histone lysine methylation; GO:0010388~P:cullin deneddylation	-	GO:0005829~C:cytosol	-		PF00515:TPR_1	-
FH6_ORYSJ	sp|Q6ZCX3|FH6_ORYSJ	Formin-like protein 6 OS=Oryza sativa subsp. japonica GN=FH6 PE=2 SV=2	0.172345	0.154762	0.160273	0.144665	0.182448	0.152092	-	GO:0004721~F:phosphoprotein phosphatase activity;	-	-		PF10409: PTEN_C2; PF02181: FH2;	-
W5DU74_WHEAT	tr|W5DU74|W5DU74_WHEAT	Uncharacterized protein OS=Triticum aestivum PE=4 SV=1	0.164846	0.154762	0.152092	0.164846	0.172345	0.172345	-	GO:0008270~F:zinc ion binding	-	-		-	-
A0A022QVE0_ERYGU	tr|A0A022QVE0|A0A022QVE0_ERYGU	Uncharacterized protein (Fragment) OS=Erythranthe guttata GN=MIMGU_mgv1a0212141mg PE=4 SV=1	0.160273	0.172345	0.160273	0.174919	0.154762	0.162228	-	GO:0004252~F:serine-type	-	-		PF05922:Inhibitor_I9	-
APC1_ARATH	sp|Q9FFF9|APC1_ARATH	Anaphase-promoting complex subunit 1 OS=Arabidopsis thaliana GN=APC1 PE=2 SV=1	0.164846	0.144665	0.160273	0.15665	0.172345	0.182448	GO:0016567~P:protein ubiquitination; GO:0048481~P:ovule development; GO:0007067~P:mitotic nuclear division; GO:0009553~P:embryo sac development; GO:0009793~P:embryo development ending in seed dormancy; GO:0051301~P:cell division; GO:0010252~P:auxin homeostasis;	-	GO:0005680~C:anaphase-promoting complex;	K03348: APC1; anaphase-promoting complex subunit 1	ath:AT5G05560	PF12859: Apc1;	Nucleus {ECO:0000250}.
H3GPT6_PHYRM	tr|H3GPT6|H3GPT6_PHYRM	Uncharacterized protein OS=Phytophthora ramorum PE=4 SV=1	0.152092	0.172345	0.176722	0.164846	0.162228	0.152092	-	-	-	-		-	-
PP239_ARATH	sp|Q9LSQ2|PP239_ARATH	Putative pentatricopeptide repeat-containing protein At3g16890, mitochondrial OS=Arabidopsis thaliana GN=PPR40 PE=3 SV=1	0.164846	0.172345	0.160273	0.15665	0.162228	0.162228	GO:0009651~P:response to salt stress; GO:0006979~P:response to oxidative stress; GO:0009737~P:response to abscisic acid; GO:0042775~P:mitochondrial ATP synthesis coupled electron transport;	-	GO:0005739~C:mitochondrion;	-	ath:AT3G16890	PF13812: PPR_3; PF13041: PPR_2;	Mitochondrion {ECO:0000269|PubMed:18305213}.
A7X2T1_POPCN	tr|A7X2T1|A7X2T1_POPCN	Putative sulfate transporter (Fragment) OS=Populus canescens GN=Sultr5;1 PE=2 SV=1	0.152092	0.162228	0.170386	0.15665	0.182448	0.162228	-	GO:0015098~F:molybdate ion transmembrane transporter activity	GO:0016021~C:integral component of membrane	-		-	-
A0A0A6ZJA9_GELEL	tr|A0A0A6ZJA9|A0A0A6ZJA9_GELEL	NADH dehydrogenase subunit 5 OS=Gelidium elegans GN=nad5 PE=4 SV=1	0.100326	0.311374	0.23251	0.101135	0.0943263	0.101135	-	-	-	-		-	-
W5G8E0_WHEAT	tr|W5G8E0|W5G8E0_WHEAT	Uncharacterized protein OS=Triticum aestivum PE=4 SV=1	0.176722	0.196863	0.160273	0.12994	0.141933	0.152092	-	GO:0043531~F:ADP binding	-	-		PF00931:NB-ARC	-
F0VYN4_9STRA	tr|F0VYN4|F0VYN4_9STRA	Proapoptotic serine protease nma111like protein putative OS=Albugo laibachii Nc14 GN=AlNc14C1G36 PE=4 SV=1	0.164846	0.101135	0.209663	0.174919	0.190574	0.152092	-	GO:0008233~F:peptidase activity	-	-		PF13180:PDZ_2; PF12812:PDZ_1	-
A0A096RQJ6_MAIZE	tr|A0A096RQJ6|A0A096RQJ6_MAIZE	Uncharacterized protein OS=Zea mays GN=Zm.1119 PE=4 SV=1	0.176722	0.172345	0.160273	0.164846	0.141933	0.152092	GO:0006139~P:nucleobase-containing	GO:0003677~F:DNA; GO:0004003~F:ATP-dependent; GO:0005524~F:ATP	-	-		PF13307:Helicase_C_2; PF06733:DEAD_2	-
A0A078JJ75_BRANA	tr|A0A078JJ75|A0A078JJ75_BRANA	BnaCnng46880D protein OS=Brassica napus GN=BnaCnng46880D PE=4 SV=1	0.160273	0.154762	0.170386	0.164846	0.172345	0.162228	GO:0005986~P:sucrose	GO:0050307~F:sucrose-phosphate; GO:0000287~F:magnesium	-	-		PF08472:S6PP_C; PF05116:S6PP	-
NCED3_ARATH	sp|Q9LRR7|NCED3_ARATH	9-cis-epoxycarotenoid dioxygenase NCED3, chloroplastic OS=Arabidopsis thaliana GN=NCED3 PE=2 SV=1	0.160273	0.180486	0.12994	0.174919	0.182448	0.134551	GO:0009414~P:response to water deprivation; GO:0006970~P:response to osmotic stress; GO:0042538~P:hyperosmotic salinity response; GO:0009688~P:abscisic acid biosynthetic process;	GO:0046872~F:metal ion binding; GO:0045549~F:9-cis-epoxycarotenoid dioxygenase activity;	GO:0009535~C:chloroplast thylakoid membrane; GO:0009570~C:chloroplast stroma;	K09840: NCED; 9-cis-epoxycarotenoid dioxygenase [EC:1.13.11.51]	ath:AT3G14440	PF03055: RPE65;	Plastid, chloroplast stroma
A0A061ERS7_THECC	tr|A0A061ERS7|A0A061ERS7_THECC	Proteasome inhibitor-related OS=Theobroma cacao GN=TCM_021825 PE=4 SV=1	0.164846	0.154762	0.176722	0.15665	0.154762	0.182448	-	-	GO:0000502~C:proteasome	K06700: PSMF1; proteasome inhibitor subunit 1 (PI31)	tcc:TCM_021825	PF11566:PI31_Prot_N	-
NU5C_ACOAM	sp|A9LYE7|NU5C_ACOAM	NAD(P)H-quinone oxidoreductase subunit 5, chloroplastic OS=Acorus americanus GN=ndhF PE=3 SV=1	0.176722	0.154762	0.160273	0.15665	0.172345	0.141933	GO:0006810~P:transport; GO:0042773~P:ATP synthesis coupled electron transport;	GO:0048038~F:quinone binding; GO:0008137~F:NADH dehydrogenase (ubiquinone) activity;	GO:0016021~C:integral component of membrane; GO:0009535~C:chloroplast thylakoid membrane;	-		PF00662: Oxidored_q1_N; PF01010: Oxidored_q1_C; PF00361: Oxidored_q1;	Plastid, chloroplast thylakoid membrane
B9GQ06_POPTR	tr|B9GQ06|B9GQ06_POPTR	Uncharacterized protein OS=Populus trichocarpa GN=POPTR_0002s01040g PE=3 SV=2	0.176722	0.162228	0.160273	0.174919	0.141933	0.152092	-	GO:0004674~F:protein serine/threonine kinase activity; GO:0005524~F:ATP binding	-	-	pop:POPTR_0002s01040g	PF07714:Pkinase_Tyr	-
SKI35_ARATH	sp|Q9M1Y3|SKI35_ARATH	F-box/ankyrin repeat protein SKIP35 OS=Arabidopsis thaliana GN=SKIP35 PE=1 SV=1	0.182448	0.172345	0.160273	0.15665	0.154762	0.141933	-	-	-	-	ath:AT3G59910	-	-
D8U4J9_VOLCA	tr|D8U4J9|D8U4J9_VOLCA	Putative uncharacterized protein OS=Volvox carteri GN=VOLCADRAFT_106014 PE=4 SV=1	0.152092	0.172345	0.170386	0.15665	0.162228	0.162228	-	GO:0008565~F:protein transporter activity	GO:0016021~C:integral component of membrane	-	vcn:VOLCADRAFT_106014	PF03839:Sec62	-
R0GS90_9BRAS	tr|R0GS90|R0GS90_9BRAS	Uncharacterized protein OS=Capsella rubella GN=CARUB_v10003913mg PE=4 SV=1	0.164846	0.154762	0.170386	0.174919	0.172345	0.152092	-	GO:0005525~F:GTP binding	-	-	crb:CARUB_v10003913mg	PF04548:AIG1	-
M2Y5E5_GALSU	tr|M2Y5E5|M2Y5E5_GALSU	T-complex protein 1 subunit OS=Galdieria sulphuraria GN=Gasu_15830 PE=3 SV=1	0.141933	0.154762	0.160273	0.198703	0.162228	0.182448	GO:0006457~P:protein folding	GO:0005524~F:ATP binding	GO:0005737~C:cytoplasm	K09500	gsl:Gasu_15830	PF00118:Cpn60_TCP1	-
CYPH_MAIZE	sp|P21569|CYPH_MAIZE	Peptidyl-prolyl cis-trans isomerase OS=Zea mays GN=CYP PE=2 SV=1	0.152092	0.154762	0.176722	0.15665	0.141933	0.211765	GO:0006457~P:protein folding;	GO:0003755~F:peptidyl-prolyl cis-trans isomerase activity; GO:0042277~F:peptide binding;	GO:0005737~C:cytoplasm;	-		PF00160: Pro_isomerase;	Cytoplasm.
A0A0B2Q1U7_GLYSO	tr|A0A0B2Q1U7|A0A0B2Q1U7_GLYSO	Uncharacterized protein OS=Glycine soja GN=glysoja_043153 PE=4 SV=1	0.160273	0.162228	0.170386	0.174919	0.162228	0.162228	-	-	-	-		-	-
TYW1_ORYSJ	sp|Q8H8N3|TYW1_ORYSJ	tRNA wybutosine-synthesizing protein 1 homolog OS=Oryza sativa subsp. japonica GN=TYW1 PE=2 SV=1	0.172345	0.172345	0.160273	0.15665	0.154762	0.162228	GO:0008033~P:tRNA processing;	GO:0016491~F:oxidoreductase activity; GO:0016829~F:lyase activity; GO:0005506~F:iron ion binding; GO:0010181~F:FMN binding; GO:0051539~F:4 iron, 4 sulfur cluster binding;	-	K15449	osa:4334285	PF08608: Wyosine_form; PF04055: Radical_SAM; PF00258: Flavodoxin_1;	-
M1B7X8_SOLTU	tr|M1B7X8|M1B7X8_SOLTU	Uncharacterized protein OS=Solanum tuberosum GN=PGSC0003DMG400015162 PE=4 SV=1	0.160273	0.162228	0.176722	0.164846	0.154762	0.162228	GO:0016126~P:sterol biosynthetic process; GO:0005982~P:starch metabolic process; GO:0010015~P:root morphogenesis; GO:0010075~P:regulation of meristem growth; GO:0008361~P:regulation of cell size; GO:0000272~P:polysaccharide catabolic process; GO:0009664~P:plant-type cell wall organization; GO:0009832~P:plant-type cell wall biogenesis; GO:0007389~P:pattern specification process; GO:0007020~P:micro…	GO:0004672~F:protein kinase activity; GO:0005524~F:ATP binding	GO:0005886~C:plasma membrane; GO:0016021~C:integral component of membrane	-	sot:102602951	PF07714:Pkinase_Tyr; PF08263:LRRNT_2; PF13855:LRR_8; PF00560:LRR_1	-
YCF2_CUSEX	sp|A8W3G3|YCF2_CUSEX	Protein ycf2 OS=Cuscuta exaltata GN=ycf2 PE=3 SV=1	0.152092	0.162228	0.176722	0.15665	0.154762	0.162228	-	GO:0005524~F:ATP binding;	GO:0009570~C:chloroplast stroma;	-		PF05695: DUF825; PF00004: AAA;	Plastid.
FEN1_CHLRE	sp|A8J2Z9|FEN1_CHLRE	Flap endonuclease 1 OS=Chlamydomonas reinhardtii GN=FEN1 PE=3 SV=1	0.164846	0.172345	0.186797	0.144665	0.141933	0.162228	GO:0010228~P:vegetative to reproductive phase transition of meristem; GO:0043137~P:DNA replication, removal of RNA primer; GO:0006284~P:base-excision repair;	GO:0000287~F:magnesium ion binding; GO:0003677~F:DNA binding; GO:0017108~F:5'-flap endonuclease activity; GO:0008409~F:5'-3' exonuclease activity;	GO:0005654~C:nucleoplasm; GO:0005730~C:nucleolus; GO:0005739~C:mitochondrion; GO:0005829~C:cytosol;	K04799: FEN1, RAD2; flap endonuclease-1 [EC:3.-.-.-]	cre:CHLREDRAFT_130834	PF00752: XPG_N; PF00867: XPG_I;	Nucleus, nucleolus {ECO:0000255|HAMAP-
A0A060D776_9RHOD	tr|A0A060D776|A0A060D776_9RHOD	Ymf39 OS=Pyropia kanakaensis GN=ymf39 PE=4 SV=1	0.194338	0.172345	0.176722	0.144665	0.131746	0.134551	GO:0015986~P:ATP	GO:0015078~F:hydrogen	GO:0000276~C:mitochondrial	-		PF05405:Mt_ATP-synt_B	-
C5Y6N8_SORBI	tr|C5Y6N8|C5Y6N8_SORBI	Putative uncharacterized protein Sb05g005800 OS=Sorghum bicolor GN=Sb05g005800 PE=4 SV=1	0.160273	0.144665	0.160273	0.186797	0.162228	0.172345	-	GO:0004674~F:protein serine/threonine kinase activity; GO:0030247~F:polysaccharide binding; GO:0005509~F:calcium ion binding; GO:0005524~F:ATP binding	-	-	sbi:SORBI_05g005800	PF07714:Pkinase_Tyr; PF13947:GUB_WAK_bind; PF07645:EGF_CA	-
B9GNE7_POPTR	tr|B9GNE7|B9GNE7_POPTR	Uncharacterized protein OS=Populus trichocarpa GN=POPTR_0002s23750g PE=4 SV=1	0.176722	0.128028	0.160273	0.164846	0.182448	0.162228	-	-	-	-	pop:POPTR_0002s23750g	-	-
VPS41_SOLLC	sp|P93231|VPS41_SOLLC	Vacuolar protein sorting-associated protein 41 homolog OS=Solanum lycopersicum GN=VPS41 PE=2 SV=1	0.160273	0.162228	0.176722	0.164846	0.154762	0.162228	GO:0016192~P:vesicle-mediated transport; GO:0006886~P:intracellular protein transport;	GO:0008270~F:zinc ion binding;	-	-	sly:544040	PF00400: WD40; PF00637: Clathrin;	-
RPOB_DIOEL	sp|A6MMJ9|RPOB_DIOEL	DNA-directed RNA polymerase subunit beta OS=Dioscorea elephantipes GN=rpoB PE=3 SV=1	0.128028	0.128028	0.186797	0.144665	0.172345	0.228959	GO:0006351~P:transcription, DNA-templated;	GO:0032549~F:ribonucleoside binding; GO:0003899~F:DNA-directed RNA polymerase activity; GO:0003677~F:DNA binding;	GO:0009507~C:chloroplast;	-		PF04560: RNA_pol_Rpb2_7; PF00562: RNA_pol_Rpb2_6; PF04565: RNA_pol_Rpb2_3; PF04561: RNA_pol_Rpb2_2; PF04563: RNA_pol_Rpb2_1;	Plastid, chloroplast.
A0A068TRE8_COFCA	tr|A0A068TRE8|A0A068TRE8_COFCA	Coffea canephora DH200=94 genomic scaffold, scaffold_3 OS=Coffea canephora GN=GSCOC_T00025844001 PE=4 SV=1	0.172345	0.154762	0.170386	0.15665	0.154762	0.162228	GO:0006355~P:regulation	GO:0003690~F:double-stranded	GO:0005739~C:mitochondrion	-		PF02536:mTERF	-
A0A060NEL8_9ROSI	tr|A0A060NEL8|A0A060NEL8_9ROSI	Maturase K (Fragment) OS=Helicteres angustifolia GN=matK PE=4 SV=1	0.164846	0.144665	0.170386	0.164846	0.182448	0.152092	-	-	GO:0009507~C:chloroplast	-		PF01824:MatK_N	-
K4B5N9_SOLLC	tr|K4B5N9|K4B5N9_SOLLC	Uncharacterized protein OS=Solanum lycopersicum GN=Solyc02g032960.2 PE=4 SV=1	0.172345	0.202268	0.170386	0.12994	0.141933	0.141933	-	GO:0017111~F:nucleoside-triphosphatase activity; GO:0004222~F:metalloendopeptidase activity; GO:0005524~F:ATP binding	GO:0009506~C:plasmodesma; GO:0009941~C:chloroplast envelope	-		PF00004:AAA	-
A0A097PN42_ARALY	tr|A0A097PN42|A0A097PN42_ARALY	RNA helicase 36 (Fragment) OS=Arabidopsis lyrata PE=2 SV=1	0.160273	0.162228	0.160273	0.174919	0.162228	0.162228	-	GO:0003676~F:nucleic; GO:0004386~F:helicase; GO:0005524~F:ATP	-	-		PF00271:Helicase_C; PF00270:DEAD	-
W1NNS5_AMBTC	tr|W1NNS5|W1NNS5_AMBTC	Uncharacterized protein OS=Amborella trichopoda GN=AMTR_s00252p00011130 PE=4 SV=1	0.164846	0.144665	0.170386	0.164846	0.154762	0.172345	GO:0006886~P:intracellular protein transport	-	-	K14293: KPNB1; importin subunit beta-1	atr:s00252p00011130	PF03810:IBN_N	-
R13L1_ARATH	sp|Q9LRR4|R13L1_ARATH	Putative disease resistance RPP13-like protein 1 OS=Arabidopsis thaliana GN=RPPL1 PE=2 SV=1	0.160273	0.172345	0.160273	0.164846	0.162228	0.162228	GO:0006952~P:defense response;	GO:0005524~F:ATP binding; GO:0043531~F:ADP binding;	-	-	ath:AT3G14470	PF00931: NB-ARC; PF13855: LRR_8;	-
FABH_SPIOL	sp|Q07510|FABH_SPIOL	3-oxoacyl-[acyl-carrier-protein] synthase III, chloroplastic OS=Spinacia oleracea PE=1 SV=1	0.152092	0.180486	0.176722	0.15665	0.162228	0.152092	GO:0006633~P:fatty acid biosynthetic process;	GO:0033818~F:beta-ketoacyl-acyl-carrier-protein synthase III activity; GO:0004315~F:3-oxoacyl-[acyl-carrier-protein] synthase activity;	GO:0009507~C:chloroplast;	-		PF08541: ACP_syn_III_C; PF08545: ACP_syn_III;	Plastid, chloroplast.
U5FH85_POPTR	tr|U5FH85|U5FH85_POPTR	Uncharacterized protein (Fragment) OS=Populus trichocarpa GN=POPTR_0018s04050g PE=4 SV=1	0.186797	0.144665	0.160273	0.144665	0.162228	0.162228	GO:0006950~P:response to stress	GO:0004674~F:protein serine/threonine kinase activity; GO:0005524~F:ATP binding	-	-	pop:POPTR_0018s04050g	PF00582:Usp; PF00069:Pkinase	-
RPOB_RHDSA	sp|A6MVX4|RPOB_RHDSA	DNA-directed RNA polymerase subunit beta OS=Rhodomonas salina GN=rpoB PE=3 SV=1	0.152092	0.154762	0.170386	0.174919	0.162228	0.172345	GO:0006351~P:transcription, DNA-templated;	GO:0032549~F:ribonucleoside binding; GO:0003899~F:DNA-directed RNA polymerase activity; GO:0003677~F:DNA binding;	GO:0009507~C:chloroplast;	-		PF04560: RNA_pol_Rpb2_7; PF00562: RNA_pol_Rpb2_6; PF10385: RNA_pol_Rpb2_45; PF04565: RNA_pol_Rpb2_3; PF04561: RNA_pol_Rpb2_2; PF04563: RNA_pol_Rpb2_1;	Plastid, chloroplast.
L1JQK1_GUITH	tr|L1JQK1|L1JQK1_GUITH	Uncharacterized protein OS=Guillardia theta CCMP2712 GN=GUITHDRAFT_67257 PE=4 SV=1	0.182448	0.213886	0.160273	0.12994	0.131746	0.134551	-	GO:0003824~F:catalytic activity	-	-	gtt:GUITHDRAFT_67257	-	-
PI5K7_ARATH	sp|Q9SUI2|PI5K7_ARATH	Phosphatidylinositol-4-phosphate 5-kinase 7 OS=Arabidopsis thaliana GN=PIP5K7 PE=1 SV=1	0.152092	0.213886	0.160273	0.144665	0.141933	0.162228	-	GO:0005524~F:ATP binding; GO:0016308~F:1-phosphatidylinositol-4-phosphate 5-kinase activity;	GO:0005886~C:plasma membrane;	K00889: E2.7.1.68, PIP5K; 1-phosphatidylinositol-4-phosphate 5-kinase [EC:2.7.1.68]	ath:AT1G10900	PF01504: PIP5K; PF02493: MORN;	-
A0A0A9I1F0_ARUDO	tr|A0A0A9I1F0|A0A0A9I1F0_ARUDO	Uncharacterized protein OS=Arundo donax PE=4 SV=1	0.141933	0.172345	0.152092	0.164846	0.172345	0.172345	-	-	-	-		-	-
PPA26_ARATH	sp|Q949Y3|PPA26_ARATH	Bifunctional purple acid phosphatase 26 OS=Arabidopsis thaliana GN=PAP26 PE=1 SV=1	0.176722	0.172345	0.170386	0.144665	0.154762	0.141933	GO:0055062~P:phosphate ion homeostasis; GO:0042744~P:hydrogen peroxide catabolic process; GO:0016311~P:dephosphorylation;	GO:0004601~F:peroxidase activity; GO:0046872~F:metal ion binding; GO:0003993~F:acid phosphatase activity;	GO:0005773~C:vacuole; GO:0009505~C:plant-type cell wall; GO:0005829~C:cytosol;	-	ath:AT5G34850	PF14008: Metallophos_C; PF00149: Metallophos;	Vacuole {ECO:0000269|PubMed:15215502,
D8QQ69_SELML	tr|D8QQ69|D8QQ69_SELML	Putative uncharacterized protein OS=Selaginella moellendorffii GN=SELMODRAFT_163731 PE=4 SV=1	0.152092	0.144665	0.176722	0.186797	0.172345	0.152092	-	-	-	-	smo:SELMODRAFT_163731	PF14604:SH3_9	-
DRG1_ARATH	sp|Q9LQK0|DRG1_ARATH	Developmentally regulated G-protein 1 OS=Arabidopsis thaliana GN=DRG1 PE=1 SV=1	0.152092	0.172345	0.141933	0.174919	0.154762	0.196863	GO:0008152~P:metabolic process;	GO:0070300~F:phosphatidic acid binding; GO:0003924~F:GTPase activity; GO:0005525~F:GTP binding; GO:0019003~F:GDP binding;	GO:0016023~C:cytoplasmic membrane-bounded vesicle;	-	ath:AT1G17470	PF02824: TGS; PF01926: MMR_HSR1;	Cytoplasmic vesicle
CUL2_ARATH	sp|Q9SRZ0|CUL2_ARATH	Cullin-2 OS=Arabidopsis thaliana GN=CUL2 PE=1 SV=1	0.152092	0.144665	0.170386	0.164846	0.154762	0.211765	GO:0006511~P:ubiquitin-dependent protein catabolic process;	-	GO:0019005~C:SCF ubiquitin ligase complex; GO:0009941~C:chloroplast envelope;	K03347: CUL1, CDC53; cullin 1	ath:AT1G02980	PF10557: Cullin_Nedd8; PF00888: Cullin;	-
V4KRX8_EUTSA	tr|V4KRX8|V4KRX8_EUTSA	Uncharacterized protein OS=Eutrema salsugineum GN=EUTSA_v10003791mg PE=3 SV=1	0.172345	0.162228	0.160273	0.15665	0.162228	0.162228	-	GO:0005524~F:ATP binding	-	-	eus:EUTSA_v10003791mg	PF09336:Vps4_C; PF00004:AAA	-
J3LTE1_ORYBR	tr|J3LTE1|J3LTE1_ORYBR	Obg-like ATPase 1 OS=Oryza brachyantha GN=OB03G43170 PE=3 SV=1	0.128028	0.128028	0.12994	0.224852	0.224852	0.152092	GO:0006783~P:heme biosynthetic process	GO:0043022~F:ribosome binding; GO:0043023~F:ribosomal large subunit binding; GO:0005525~F:GTP binding; GO:0016887~F:ATPase activity; GO:0005524~F:ATP binding	GO:0009570~C:chloroplast stroma	-		PF06071:YchF-GTPase_C; PF01926:MMR_HSR1	Cytoplasm {ECO:0000256|HAMAP-Rule:MF_03167}.
A0A081AL43_PHYPR	tr|A0A081AL43|A0A081AL43_PHYPR	Uncharacterized protein OS=Phytophthora parasitica P1976 GN=F444_05743 PE=4 SV=1	0.141933	0.172345	0.176722	0.174919	0.154762	0.162228	-	-	-	-		-	-
SWI3C_ARATH	sp|Q9XI07|SWI3C_ARATH	SWI/SNF complex subunit SWI3C OS=Arabidopsis thaliana GN=SWI3C PE=1 SV=1	0.152092	0.172345	0.186797	0.144665	0.162228	0.172345	GO:0006351~P:transcription, DNA-templated; GO:0006355~P:regulation of transcription, DNA-templated; GO:0007275~P:multicellular organismal development; GO:0006338~P:chromatin remodeling;	GO:0003677~F:DNA binding; GO:0003682~F:chromatin binding;	GO:0016514~C:SWI/SNF complex;	K11649	ath:AT1G21700	PF04433: SWIRM; PF00249: Myb_DNA-binding;	Nucleus {ECO:0000255|PROSITE-
PGLR_MALDO	sp|P48978|PGLR_MALDO	Polygalacturonase OS=Malus domestica PE=2 SV=1	0.182448	0.154762	0.160273	0.15665	0.154762	0.162228	GO:0009835~P:fruit ripening; GO:0071555~P:cell wall organization; GO:0005975~P:carbohydrate metabolic process;	GO:0004650~F:polygalacturonase activity;	GO:0005576~C:extracellular region; GO:0005618~C:cell wall;	-		PF00295: Glyco_hydro_28;	Secreted. Secreted, cell wall.
DF293_ARATH	sp|Q2V4A3|DF293_ARATH	Defensin-like protein 293 OS=Arabidopsis thaliana GN=At2g04925 PE=3 SV=1	0.176722	0.162228	0.160273	0.12994	0.141933	0.172345	GO:0031640~P:killing of cells of other organism; GO:0050832~P:defense response to fungus;	-	GO:0005576~C:extracellular region;	-	ath:AT2G04925	-	Secreted {ECO:0000250}.
CESA3_ORYSJ	sp|Q69V23|CESA3_ORYSJ	Probable cellulose synthase A catalytic subunit 3 [UDP-forming] OS=Oryza sativa subsp. japonica GN=CESA3 PE=2 SV=1	0.160273	0.172345	0.160273	0.15665	0.172345	0.162228	GO:0030244~P:cellulose biosynthetic process; GO:0071555~P:cell wall organization;	GO:0008270~F:zinc ion binding; GO:0016760~F:cellulose synthase (UDP-forming) activity;	GO:0005886~C:plasma membrane; GO:0016021~C:integral component of membrane;	K10999	osa:4343049	PF14569: zf-UDP; PF03552: Cellulose_synt;	Cell membrane {ECO:0000305}; Multi-pass
Y5673_ARATH	sp|Q9LFE4|Y5673_ARATH	WEB family protein At5g16730, chloroplastic OS=Arabidopsis thaliana GN=At5g16730 PE=1 SV=1	0.160273	0.162228	0.160273	0.15665	0.172345	0.162228	-	-	GO:0005875~C:microtubule associated complex; GO:0009507~C:chloroplast;	-	ath:AT5G16730	PF05701: WEMBL;	Plastid, chloroplast {ECO:0000305}.
CYT7_ARATH	sp|Q8LC76|CYT7_ARATH	Cysteine proteinase inhibitor 7 OS=Arabidopsis thaliana GN=CYS7 PE=2 SV=2	0.152092	0.180486	0.152092	0.15665	0.182448	0.172345	GO:0006952~P:defense response;	GO:0004869~F:cysteine-type endopeptidase inhibitor activity;	GO:0005576~C:extracellular region;	-	ath:AT5G05110	PF00031: Cystatin;	Secreted {ECO:0000305}.
DRL13_ARATH	sp|Q9XIF0|DRL13_ARATH	Putative disease resistance protein At1g59780 OS=Arabidopsis thaliana GN=At1g59780 PE=2 SV=1	0.160273	0.180486	0.152092	0.15665	0.162228	0.172345	GO:0006952~P:defense response;	GO:0005524~F:ATP binding; GO:0043531~F:ADP binding;	-	-	ath:AT1G59780	PF00931: NB-ARC;	-
U5FZH3_POPTR	tr|U5FZH3|U5FZH3_POPTR	Uncharacterized protein OS=Populus trichocarpa GN=POPTR_0011s10680g PE=4 SV=1	0.160273	0.180486	0.176722	0.15665	0.154762	0.152092	GO:0055085~P:transmembrane transport	-	GO:0016020~C:membrane	-	pop:POPTR_0011s10680g	PF00924:MS_channel	-
YCF2_CYCTA	sp|A6H5M5|YCF2_CYCTA	Protein ycf2 OS=Cycas taitungensis GN=ycf2-A PE=3 SV=1	0.160273	0.162228	0.160273	0.174919	0.154762	0.172345	-	GO:0005524~F:ATP binding;	GO:0009570~C:chloroplast stroma;	-		PF05695: DUF825; PF00004: AAA;	Plastid, chloroplast stroma
KAD2_ORYSJ	sp|Q08480|KAD2_ORYSJ	Adenylate kinase B OS=Oryza sativa subsp. japonica GN=ADK-B PE=2 SV=1	0.172345	0.144665	0.160273	0.198703	0.141933	0.162228	GO:0010155~P:regulation of proton transport; GO:0046777~P:protein autophosphorylation; GO:0006354~P:DNA-templated transcription, elongation; GO:0016117~P:carotenoid biosynthetic process;	GO:0005524~F:ATP binding; GO:0004017~F:adenylate kinase activity;	GO:0009570~C:chloroplast stroma;	K00939: E2.7.4.3, adk; adenylate kinase [EC:2.7.4.3]	osa:4344470	PF05191: ADK_lid;	Plastid, chloroplast {ECO:0000305}.
MT2_NICGU	sp|Q40396|MT2_NICGU	Metallothionein-like protein type 2 OS=Nicotiana glutinosa PE=3 SV=1	0.160273	0.144665	0.160273	0.174919	0.162228	0.172345	-	GO:0046872~F:metal ion binding;	-	-		PF01439: Metallothio_2;	-
GCN5_ARATH	sp|Q9AR19|GCN5_ARATH	Histone acetyltransferase GCN5 OS=Arabidopsis thaliana GN=HAG1 PE=1 SV=1	0.160273	0.154762	0.176722	0.174919	0.131746	0.172345	GO:0006351~P:transcription, DNA-templated; GO:0010015~P:root morphogenesis; GO:0009416~P:response to light stimulus; GO:0045893~P:positive regulation of transcription, DNA-templated; GO:0043966~P:histone H3 acetylation; GO:0016573~P:histone acetylation; GO:0009908~P:flower development;	GO:0004402~F:histone acetyltransferase activity; GO:0010484~F:H3 histone acetyltransferase activity; GO:0003677~F:DNA binding;	GO:0005634~C:nucleus; GO:0000123~C:histone acetyltransferase complex;	K06062: PCAF, KAT2, GCN5; histone acetyltransferase [EC:2.3.1.48]	ath:AT3G54610	PF00439: Bromodomain; PF00583: Acetyltransf_1;	Nucleus {ECO:0000305}.
Y4287_ARATH	sp|Q9SY12|Y4287_ARATH	B3 domain-containing protein At4g02870 OS=Arabidopsis thaliana GN=ARF42 PE=2 SV=1	0.141933	0.162228	0.170386	0.15665	0.154762	0.196863	GO:0006351~P:transcription, DNA-templated; GO:0046686~P:response to cadmium ion; GO:0006355~P:regulation of transcription, DNA-templated;	GO:0003677~F:DNA binding;	GO:0005634~C:nucleus;	-	ath:AT4G02870	-	Nucleus {ECO:0000250}.
VPS41_ARATH	sp|P93043|VPS41_ARATH	Vacuolar protein sorting-associated protein 41 homolog OS=Arabidopsis thaliana GN=VPS41 PE=2 SV=3	0.176722	0.154762	0.176722	0.15665	0.141933	0.152092	GO:0016192~P:vesicle-mediated transport; GO:0042144~P:vacuole fusion, non-autophagic; GO:0035542~P:regulation of SNARE complex assembly; GO:0006623~P:protein targeting to vacuole; GO:0009630~P:gravitropism;	GO:0008270~F:zinc ion binding; GO:0051020~F:GTPase binding;	GO:0005770~C:late endosome; GO:0030897~C:HOPS complex; GO:0033263~C:CORVET complex;	-	ath:AT1G08190	PF00400: WD40; PF00637: Clathrin;	-
BH041_ARATH	sp|Q9LTS4|BH041_ARATH	Putative transcription factor bHLH041 OS=Arabidopsis thaliana GN=BHLH41 PE=4 SV=1	0.172345	0.186797	0.152092	0.12994	0.162228	0.152092	GO:0006351~P:transcription, DNA-templated; GO:0010200~P:response to chitin; GO:0006355~P:regulation of transcription, DNA-templated;	GO:0003700~F:sequence-specific DNA binding transcription factor activity; GO:0003677~F:DNA binding;	GO:0005634~C:nucleus;	-	ath:AT5G56960	PF00010: HLH;	Nucleus {ECO:0000255|PROSITE-
CCNB1_SOYBN	sp|P25011|CCNB1_SOYBN	G2/mitotic-specific cyclin S13-6 OS=Glycine max PE=2 SV=1	0.141933	0.154762	0.170386	0.15665	0.162228	0.196863	GO:0000079~P:regulation of cyclin-dependent protein serine/threonine kinase activity; GO:0007067~P:mitotic nuclear division; GO:0051301~P:cell division;	-	GO:0005634~C:nucleus;	-	gmx:547920	PF00134: Cyclin_N; PF02984: Cyclin_C;	-
PID13_ORYSJ	sp|Q69ST6|PID13_ORYSJ	Protein disulfide isomerase-like 1-3 OS=Oryza sativa subsp. japonica GN=PDIL1-3 PE=2 SV=1	0.176722	0.162228	0.160273	0.12994	0.162228	0.162228	GO:0045454~P:cell redox homeostasis;	GO:0003756~F:protein disulfide isomerase activity;	GO:0005788~C:endoplasmic reticulum lumen;	K09580: PDIA1, P4HB; protein disulfide-isomerase A1 [EC:5.3.4.1]	osa:4329652	PF00085: Thioredoxin;	Endoplasmic reticulum lumen {ECO:0000305}.
UT119_PEA	sp|P82335|UT119_PEA	Unknown protein from spot 119 of 2D-PAGE of thylakoid (Fragment) OS=Pisum sativum PE=1 SV=1	0.172345	0.154762	0.176722	0.15665	0.141933	0.182448	-	-	GO:0009534~C:chloroplast thylakoid;	-		-	Plastid, chloroplast thylakoid
E6NTZ6_JATCU	tr|E6NTZ6|E6NTZ6_JATCU	JHL20J20.13 protein OS=Jatropha curcas GN=JHL20J20.13 PE=4 SV=1	0.141933	0.180486	0.141933	0.174919	0.172345	0.172345	-	GO:0008270~F:zinc ion binding; GO:0003677~F:DNA binding; GO:0003682~F:chromatin binding	-	-		-	-
ETR1_PELHO	sp|Q9XH58|ETR1_PELHO	Ethylene receptor 1 OS=Pelargonium hortorum GN=ETR1 PE=2 SV=1	0.176722	0.154762	0.160273	0.15665	0.172345	0.152092	GO:0009873~P:ethylene-activated signaling pathway;	GO:0000155~F:phosphorelay sensor kinase activity; GO:0046872~F:metal ion binding; GO:0005524~F:ATP binding;	GO:0016021~C:integral component of membrane; GO:0005789~C:endoplasmic reticulum membrane;	-		PF00072: Response_reg; PF00512: HisKA; PF02518: HATPase_c; PF01590: GAF;	Endoplasmic reticulum membrane
SSY2_SOLTU	sp|Q43847|SSY2_SOLTU	Granule-bound starch synthase 2, chloroplastic/amyloplastic OS=Solanum tuberosum GN=SS2 PE=1 SV=3	0.164846	0.186797	0.170386	0.144665	0.172345	0.134551	GO:0019252~P:starch biosynthetic process; GO:0001666~P:response to hypoxia; GO:0010264~P:myo-inositol hexakisphosphate biosynthetic process; GO:0019375~P:galactolipid biosynthetic process; GO:0010021~P:amylopectin biosynthetic process;	GO:0009011~F:starch synthase activity;	GO:0009507~C:chloroplast; GO:0009501~C:amyloplast;	K00703: E2.4.1.21, glgA; starch synthase [EC:2.4.1.21]	sot:102583115	PF00534: Glycos_transf_1; PF08323: Glyco_transf_5;	Plastid, chloroplast {ECO:0000250}. Plastid,
C81D1_ARATH	sp|Q9FG65|C81D1_ARATH	Cytochrome P450 81D1 OS=Arabidopsis thaliana GN=CYP81D1 PE=2 SV=1	0.152092	0.154762	0.176722	0.174919	0.162228	0.162228	GO:0044550~P:secondary metabolite biosynthetic process; GO:0042343~P:indole glucosinolate metabolic process; GO:0098542~P:defense response to other organism;	GO:0016709~F:oxidoreductase activity, acting on paired donors, with incorporation or reduction of molecular oxygen, NAD(P)H as one donor, and incorporation of one atom of oxygen; GO:0005506~F:iron ion binding; GO:0020037~F:heme binding;	GO:0016020~C:membrane; GO:0016021~C:integral component of membrane;	K00517: E1.14.-.-;	ath:AT5G36220	PF00067: p450;	Membrane {ECO:0000305}; Single-pass membrane
A0A0B2S095_GLYSO	tr|A0A0B2S095|A0A0B2S095_GLYSO	Cytochrome P450 94A1 OS=Glycine soja GN=glysoja_008199 PE=4 SV=1	0.160273	0.186797	0.170386	0.15665	0.162228	0.152092	-	-	-	-		-	-
K0R6L6_THAOC	tr|K0R6L6|K0R6L6_THAOC	Uncharacterized protein (Fragment) OS=Thalassiosira oceanica GN=THAOC_32683 PE=4 SV=1	0.172345	0.172345	0.170386	0.144665	0.141933	0.162228	-	-	-	-		PF00652:Ricin_B_lectin; PF04886:PT; PF14312:FG-GAP_2; PF00754:F5_F8_type_C; PF03382:DUF285	-
GAUTE_ARATH	sp|Q8GWT1|GAUTE_ARATH	Probable galacturonosyltransferase 14 OS=Arabidopsis thaliana GN=GAUT14 PE=2 SV=1	0.172345	0.172345	0.170386	0.15665	0.141933	0.152092	GO:0009860~P:pollen tube growth; GO:0009555~P:pollen development; GO:0052325~P:cell wall pectin biosynthetic process;	GO:0047262~F:polygalacturonate 4-alpha-galacturonosyltransferase activity;	GO:0090406~C:pollen tube; GO:0016021~C:integral component of membrane; GO:0000139~C:Golgi membrane; GO:0005794~C:Golgi apparatus;	K13648: GAUT; alpha-1,4-galacturonosyltransferase [EC:2.4.1.43]	ath:AT5G15470	PF01501: Glyco_transf_8;	Golgi apparatus membrane {ECO:0000250};
D7SQW9_VITVI	tr|D7SQW9|D7SQW9_VITVI	Putative uncharacterized protein OS=Vitis vinifera GN=VIT_08s0058g00060 PE=4 SV=1	0.176722	0.162228	0.170386	0.164846	0.141933	0.162228	-	-	-	-		PF08263:LRRNT_2; PF13504:LRR_7; PF00560:LRR_1	-
M0RU28_MUSAM	tr|M0RU28|M0RU28_MUSAM	Uncharacterized protein OS=Musa acuminata subsp. malaccensis PE=3 SV=1	0.176722	0.172345	0.152092	0.164846	0.154762	0.141933	GO:0006950~P:response to stress	GO:0004842~F:ubiquitin-protein transferase activity; GO:0004674~F:protein serine/threonine kinase activity; GO:0016874~F:ligase activity; GO:0005524~F:ATP binding	-	-		PF00582:Usp; PF04564:U-box; PF00069:Pkinase	-
A0A068ULJ3_COFCA	tr|A0A068ULJ3|A0A068ULJ3_COFCA	Coffea canephora DH200=94 genomic scaffold, scaffold_38 OS=Coffea canephora GN=GSCOC_T00028759001 PE=4 SV=1	0.152092	0.144665	0.152092	0.174919	0.172345	0.182448	-	GO:0005524~F:ATP	-	-		PF10431:ClpB_D2-small; PF07724:AAA_2	-
M5XLR8_PRUPE	tr|M5XLR8|M5XLR8_PRUPE	Sucrose synthase OS=Prunus persica GN=Sus2 PE=2 SV=1	0.160273	0.186797	0.152092	0.15665	0.162228	0.172345	GO:0005985~P:sucrose metabolic process; GO:0009058~P:biosynthetic process	GO:0016157~F:sucrose synthase activity	-	K00695: E2.4.1.13; sucrose synthase [EC:2.4.1.13]	pper:PRUPE_ppa001573mg	PF00862:Sucrose_synth; PF00534:Glycos_transf_1	-
A0A067DDP0_CITSI	tr|A0A067DDP0|A0A067DDP0_CITSI	Uncharacterized protein (Fragment) OS=Citrus sinensis GN=CISIN_1g0017191mg PE=4 SV=1	0.164846	0.180486	0.152092	0.144665	0.154762	0.172345	-	-	-	-		PF13855:LRR_8; PF00560:LRR_1	-
A0A067EPM4_CITSI	tr|A0A067EPM4|A0A067EPM4_CITSI	Uncharacterized protein OS=Citrus sinensis GN=CISIN_1g019748mg PE=3 SV=1	0.152092	0.172345	0.141933	0.174919	0.182448	0.162228	-	-	GO:0005634~C:nucleus	-		PF00134:Cyclin_N; PF02984:Cyclin_C	-
W4ZZ00_WHEAT	tr|W4ZZ00|W4ZZ00_WHEAT	Uncharacterized protein OS=Triticum aestivum PE=4 SV=1	0.182448	0.196863	0.152092	0.144665	0.141933	0.141933	-	GO:0016747~F:transferase activity, transferring acyl groups other than amino-acyl groups	-	-		PF02458:Transferase	-
PP429_ARATH	sp|Q9LTF4|PP429_ARATH	Putative pentatricopeptide repeat-containing protein At5g52630 OS=Arabidopsis thaliana GN=PCMP-H52 PE=3 SV=1	0.186797	0.162228	0.160273	0.164846	0.154762	0.141933	GO:0016554~P:cytidine to uridine editing;	-	-	-	ath:AT5G52630	PF13041: PPR_2; PF01535: PPR;	-
A0A068VF05_COFCA	tr|A0A068VF05|A0A068VF05_COFCA	Coffea canephora DH200=94 genomic scaffold, scaffold_220 OS=Coffea canephora GN=GSCOC_T00006611001 PE=4 SV=1	0.160273	0.162228	0.152092	0.174919	0.172345	0.162228	-	-	-	-		PF03000:NPH3	-
B8BB52_ORYSI	tr|B8BB52|B8BB52_ORYSI	Putative uncharacterized protein OS=Oryza sativa subsp. indica GN=OsI_27968 PE=4 SV=1	0.164846	0.162228	0.160273	0.164846	0.162228	0.152092	-	GO:0008171~F:O-methyltransferase activity	-	-		PF00891:Methyltransf_2	-
B8CER6_THAPS	tr|B8CER6|B8CER6_THAPS	Uncharacterized protein OS=Thalassiosira pseudonana GN=THAPSDRAFT_11515 PE=3 SV=1	0.141933	0.172345	0.160273	0.174919	0.162228	0.162228	-	GO:0003700~F:sequence-specific DNA binding transcription factor activity; GO:0043565~F:sequence-specific DNA binding	GO:0005634~C:nucleus	-	tps:THAPSDRAFT_11515	PF00447:HSF_DNA-bind	-
A0A022PYS4_ERYGU	tr|A0A022PYS4|A0A022PYS4_ERYGU	Uncharacterized protein OS=Erythranthe guttata GN=MIMGU_mgv1a005920mg PE=4 SV=1	0.186797	0.144665	0.186797	0.164846	0.141933	0.134551	GO:0009058~P:biosynthetic	-	-	-		PF00534:Glycos_transf_1	-
PAP7_ARATH	sp|Q5M755|PAP7_ARATH	Probable plastid-lipid-associated protein 7, chloroplastic OS=Arabidopsis thaliana GN=PAP7 PE=2 SV=1	0.160273	0.162228	0.170386	0.15665	0.162228	0.172345	-	-	GO:0009570~C:chloroplast stroma; GO:0009507~C:chloroplast;	-	ath:AT5G09820	PF04755: PAP_fibrillin;	Plastid, chloroplast stroma
V4VA28_9ROSI	tr|V4VA28|V4VA28_9ROSI	Uncharacterized protein OS=Citrus clementina GN=CICLE_v10032355mg PE=4 SV=1	0.186797	0.172345	0.152092	0.164846	0.154762	0.134551	-	-	-	K10523	cic:CICLE_v10032355mg	PF00651:BTB	-
K3XJ31_SETIT	tr|K3XJ31|K3XJ31_SETIT	Uncharacterized protein OS=Setaria italica GN=Si001904m.g PE=4 SV=1	0.182448	0.144665	0.170386	0.15665	0.154762	0.152092	-	-	-	K10581: UBE2O; ubiquitin-conjugating enzyme E2 O [EC:6.3.2.19]	sita:101757978	PF00179:UQ_con	-
EFTS_OSTTA	sp|Q016E7|EFTS_OSTTA	Elongation factor Ts, mitochondrial OS=Ostreococcus tauri GN=EFTS PE=3 SV=1	0.160273	0.162228	0.170386	0.164846	0.162228	0.162228	-	GO:0003746~F:translation elongation factor activity;	GO:0005739~C:mitochondrion;	-	ota:Ot06g04530	PF00889: EF_TS;	Mitochondrion {ECO:0000255|HAMAP-
M0SD25_MUSAM	tr|M0SD25|M0SD25_MUSAM	Uncharacterized protein OS=Musa acuminata subsp. malaccensis PE=4 SV=1	0.160273	0.172345	0.160273	0.164846	0.162228	0.152092	GO:0008033~P:tRNA processing	GO:0005524~F:ATP binding	-	-		PF01715:IPPT	-
A0A087HBB4_ARAAL	tr|A0A087HBB4|A0A087HBB4_ARAAL	Uncharacterized protein OS=Arabis alpina GN=AALP_AA3G242000 PE=4 SV=1	0.176722	0.202268	0.152092	0.119732	0.154762	0.141933	-	-	-	-		-	-
V4W1F6_9ROSI	tr|V4W1F6|V4W1F6_9ROSI	Uncharacterized protein OS=Citrus clementina GN=CICLE_v10018396mg PE=4 SV=1	0.152092	0.162228	0.176722	0.15665	0.162228	0.182448	-	GO:0022857~F:transmembrane transporter activity	GO:0016021~C:integral component of membrane	-	cic:CICLE_v10018396mg	-	-
A9TQT0_PHYPA	tr|A9TQT0|A9TQT0_PHYPA	Predicted protein OS=Physcomitrella patens subsp. patens GN=PHYPADRAFT_224539 PE=4 SV=1	0.349411	0.0883267	0.12994	0.0458034	0.224852	0.0458034	-	-	-	-	ppp:PHYPADRAFT_224539	-	-
B9H7A6_POPTR	tr|B9H7A6|B9H7A6_POPTR	Uncharacterized protein OS=Populus trichocarpa GN=POPTR_0005s16130g PE=4 SV=2	0.152092	0.162228	0.12994	0.174919	0.182448	0.182448	-	-	-	-	pop:POPTR_0005s16130g	PF01237:Oxysterol_BP	-
HSP70_BRELC	sp|P16394|HSP70_BRELC	Heat shock 70 kDa protein OS=Bremia lactucae GN=HSP70 PE=3 SV=1	0.164846	0.180486	0.152092	0.15665	0.162228	0.162228	-	GO:0005524~F:ATP binding;	-	-		PF00012: HSP70;	-
AB28B_ARATH	sp|Q8LPQ6|AB28B_ARATH	ABC transporter B family member 28 OS=Arabidopsis thaliana GN=ABCB28 PE=2 SV=1	0.160273	0.162228	0.160273	0.174919	0.172345	0.162228	GO:0055085~P:transmembrane transport;	GO:0005215~F:transporter activity; GO:0042626~F:ATPase activity, coupled to transmembrane movement of substances; GO:0005524~F:ATP binding;	GO:0016020~C:membrane; GO:0016021~C:integral component of membrane; GO:0009941~C:chloroplast envelope; GO:0009507~C:chloroplast;	-	ath:AT4G25450	PF00005: ABC_tran; PF00664: ABC_membrane;	Membrane {ECO:0000255|PROSITE-
SUS2_DAUCA	sp|O49845|SUS2_DAUCA	Sucrose synthase isoform 2 OS=Daucus carota PE=2 SV=1	0.164846	0.154762	0.152092	0.174919	0.182448	0.162228	GO:0005985~P:sucrose metabolic process; GO:0009058~P:biosynthetic process;	GO:0016157~F:sucrose synthase activity;	-	-		PF00862: Sucrose_synth; PF00534: Glycos_transf_1;	-
CRR33_ARATH	sp|Q9LRK4|CRR33_ARATH	Putative cysteine-rich repeat secretory protein 33 OS=Arabidopsis thaliana GN=CRRSP33 PE=5 SV=2	0.152092	0.180486	0.160273	0.15665	0.162228	0.162228	-	-	GO:0005576~C:extracellular region;	-	ath:AT3G22030	PF01657: Stress-antifung;	Secreted {ECO:0000305}.
ARFH_ORYSJ	sp|Q6K223|ARFH_ORYSJ	Auxin response factor 8 OS=Oryza sativa subsp. japonica GN=ARF8 PE=2 SV=1	0.160273	0.180486	0.141933	0.164846	0.162228	0.172345	GO:0006351~P:transcription, DNA-templated; GO:0006355~P:regulation of transcription, DNA-templated; GO:0009734~P:auxin-activated signaling pathway;	GO:0003677~F:DNA binding;	GO:0005634~C:nucleus;	-	osa:4330045	PF02362: B3; PF06507: Auxin_resp; PF02309: AUX_IAA;	Nucleus {ECO:0000255|PROSITE-
PP121_ARATH	sp|Q9CA56|PP121_ARATH	Pentatricopeptide repeat-containing protein At1g74600, chloroplastic OS=Arabidopsis thaliana GN=PCMP-E69 PE=2 SV=1	0.141933	0.154762	0.186797	0.15665	0.154762	0.196863	GO:0080156~P:mitochondrial mRNA modification;	-	GO:0005739~C:mitochondrion; GO:0009507~C:chloroplast;	-	ath:AT1G74600	PF13041: PPR_2; PF01535: PPR;	Plastid, chloroplast {ECO:0000305}.
CXE12_ARATH	sp|Q9SMN0|CXE12_ARATH	Probable carboxylesterase 12 OS=Arabidopsis thaliana GN=CXE12 PE=2 SV=1	0.128028	0.213886	0.152092	0.15665	0.154762	0.196863	-	GO:0052689~F:carboxylic ester hydrolase activity;	GO:0005829~C:cytosol; GO:0005737~C:cytoplasm;	-	ath:AT3G48690	PF07859: Abhydrolase_3;	-
H3HC63_PHYRM	tr|H3HC63|H3HC63_PHYRM	Uncharacterized protein OS=Phytophthora ramorum PE=4 SV=1	0.202268	0.154762	0.198703	0.144665	0.119732	0.126274	-	GO:0005097~F:Rab GTPase activator activity	-	-		PF00566:RabGAP-TBC; PF00307:CH	-
ELF6_ARATH	sp|Q6BDA0|ELF6_ARATH	Probable lysine-specific demethylase ELF6 OS=Arabidopsis thaliana GN=ELF6 PE=1 SV=1	0.152092	0.180486	0.160273	0.15665	0.162228	0.152092	GO:0009826~P:unidimensional cell growth; GO:0006351~P:transcription, DNA-templated; GO:0009741~P:response to brassinosteroid; GO:0006355~P:regulation of transcription, DNA-templated; GO:0048577~P:negative regulation of short-day photoperiodism, flowering; GO:0048579~P:negative regulation of long-day photoperiodism, flowering; GO:0033169~P:histone H3-K9 demethylation;	GO:0003700~F:sequence-specific DNA binding transcription factor activity; GO:0003676~F:nucleic acid binding; GO:0046872~F:metal ion binding; GO:0051213~F:dioxygenase activity;	GO:0005634~C:nucleus;	-	ath:AT5G04240	PF02375: JmjN; PF02373: JmjC;	Nucleus {ECO:0000255|PROSITE-
A0A023H9M8_9STRA	tr|A0A023H9M8|A0A023H9M8_9STRA	DNA-directed RNA polymerase subunit beta'' OS=Asterionella formosa GN=rpoC2 PE=3 SV=1	0.152092	0.162228	0.12994	0.186797	0.190574	0.162228	GO:0006351~P:transcription,	GO:0003899~F:DNA-directed; GO:0003677~F:DNA	GO:0009507~C:chloroplast	-		PF04998:RNA_pol_Rpb1_5; PF05000:RNA_pol_Rpb1_4; PF04983:RNA_pol_Rpb1_3	Plastid, chloroplast
RP8L3_ARATH	sp|Q9FJB5|RP8L3_ARATH	Disease resistance RPP8-like protein 3 OS=Arabidopsis thaliana GN=RPP8L3 PE=2 SV=1	0.164846	0.154762	0.160273	0.164846	0.182448	0.152092	GO:0006952~P:defense response;	GO:0005524~F:ATP binding; GO:0043531~F:ADP binding;	GO:0005886~C:plasma membrane;	-	ath:AT5G35450	PF00931: NB-ARC;	-
TILS_CYACA	sp|Q9TLW9|TILS_CYACA	tRNA(Ile)-lysidine synthase, chloroplastic OS=Cyanidium caldarium GN=tilS PE=3 SV=1	0.160273	0.154762	0.160273	0.164846	0.172345	0.162228	GO:0006400~P:tRNA modification;	GO:0016879~F:ligase activity, forming carbon-nitrogen bonds; GO:0005524~F:ATP binding;	GO:0009507~C:chloroplast;	-		PF01171: ATP_bind_3;	Plastid, chloroplast.
C4J8B4_MAIZE	tr|C4J8B4|C4J8B4_MAIZE	Uncharacterized protein OS=Zea mays PE=2 SV=1	0.141933	0.144665	0.141933	0.174919	0.20877	0.172345	-	-	-	-		-	-
A0A097PBB7_CYAPA	tr|A0A097PBB7|A0A097PBB7_CYAPA	Preprotein translocase subunit SecY OS=Cyanophora paradoxa GN=secY PE=3 SV=1	0.152092	0.162228	0.170386	0.164846	0.162228	0.172345	GO:0006605~P:protein; GO:0065002~P:intracellular	-	GO:0009536~C:plastid; GO:0005886~C:plasma; GO:0016021~C:integral	-		PF00344:SecY	Membrane {ECO:0000256|RuleBase:RU003484}
F6H1S0_VITVI	tr|F6H1S0|F6H1S0_VITVI	Putative uncharacterized protein OS=Vitis vinifera GN=VIT_12s0055g00470 PE=4 SV=1	0.172345	0.172345	0.170386	0.15665	0.141933	0.152092	-	-	-	-		-	-
A0A023HC78_9STRA	tr|A0A023HC78|A0A023HC78_9STRA	DNA-directed RNA polymerase subunit beta OS=Cylindrotheca closterium GN=rpoB PE=3 SV=1	0.176722	0.196863	0.152092	0.144665	0.154762	0.141933	GO:0006351~P:transcription,	GO:0032549~F:ribonucleoside; GO:0003899~F:DNA-directed; GO:0003677~F:DNA	GO:0009507~C:chloroplast	-		PF04560:RNA_pol_Rpb2_7; PF00562:RNA_pol_Rpb2_6; PF10385:RNA_pol_Rpb2_45; PF04565:RNA_pol_Rpb2_3; PF04561:RNA_pol_Rpb2_2; PF04563:RNA_pol_Rpb2_1	Plastid, chloroplast
NUA_ARATH	sp|A4GSN8|NUA_ARATH	Nuclear-pore anchor OS=Arabidopsis thaliana GN=NUA PE=1 SV=1	0.152092	0.154762	0.160273	0.174919	0.182448	0.162228	GO:0006606~P:protein import into nucleus; GO:0051028~P:mRNA transport;	-	GO:0005643~C:nuclear pore; GO:0031965~C:nuclear membrane;	K09291: TPR; nucleoprotein TPR	ath:AT1G79280	PF07926: TPR_MLP1_2;	Nucleus envelope
MATK_ELAUM	sp|Q85V94|MATK_ELAUM	Maturase K OS=Elaeagnus umbellata GN=matK PE=3 SV=1	0.172345	0.180486	0.160273	0.15665	0.154762	0.152092	GO:0008033~P:tRNA processing; GO:0008380~P:RNA splicing; GO:0006397~P:mRNA processing;	GO:0003723~F:RNA binding;	GO:0009507~C:chloroplast;	-		PF01824: MatK_N; PF01348: Intron_maturas2;	Plastid, chloroplast.
A0A059BX99_EUCGR	tr|A0A059BX99|A0A059BX99_EUCGR	Uncharacterized protein OS=Eucalyptus grandis GN=EUGRSUZ_F03916 PE=3 SV=1	0.141933	0.136421	0.170386	0.186797	0.172345	0.196863	-	GO:0016706~F:oxidoreductase; GO:0046872~F:metal	-	-		PF14226:DIOX_N; PF03171:2OG-FeII_Oxy	-
PP359_ARATH	sp|Q3E9N1|PP359_ARATH	Pentatricopeptide repeat-containing protein At4g39952, mitochondrial OS=Arabidopsis thaliana GN=PCMP-E98 PE=2 SV=2	0.160273	0.162228	0.170386	0.15665	0.162228	0.172345	-	-	GO:0005739~C:mitochondrion;	-	ath:AT4G39952	PF13041: PPR_2; PF01535: PPR;	Mitochondrion {ECO:0000305}.
C5Z8R4_SORBI	tr|C5Z8R4|C5Z8R4_SORBI	Putative uncharacterized protein Sb10g028380 OS=Sorghum bicolor GN=Sb10g028380 PE=4 SV=1	0.172345	0.154762	0.170386	0.174919	0.141933	0.162228	-	-	-	-	sbi:SORBI_10g028380	-	-
V4SMJ9_9ROSI	tr|V4SMJ9|V4SMJ9_9ROSI	Uncharacterized protein OS=Citrus clementina GN=CICLE_v10028157mg PE=4 SV=1	0.160273	0.172345	0.176722	0.15665	0.154762	0.162228	-	-	-	-	cic:CICLE_v10028157mg	-	-
VDAC2_ORYSJ	sp|Q6L5I5|VDAC2_ORYSJ	Mitochondrial outer membrane protein porin 2 OS=Oryza sativa subsp. japonica GN=VDAC2 PE=2 SV=1	0.152092	0.154762	0.160273	0.164846	0.172345	0.182448	GO:0006811~P:ion transport;	GO:0015288~F:porin activity;	GO:0046930~C:pore complex; GO:0005741~C:mitochondrial outer membrane;	K15040: VDAC2; voltage-dependent anion channel protein 2	osa:4339446	PF01459: Porin_3;	Mitochondrion outer membrane {ECO:0000250}.
A0A0B2S7N8_GLYSO	tr|A0A0B2S7N8|A0A0B2S7N8_GLYSO	Laccase-17 OS=Glycine soja GN=glysoja_000787 PE=4 SV=1	0.160273	0.154762	0.160273	0.174919	0.162228	0.182448	-	-	-	-		-	-
PP363_ARATH	sp|Q9FFN1|PP363_ARATH	Pentatricopeptide repeat-containing protein At5g03800 OS=Arabidopsis thaliana GN=EMB175 PE=2 SV=1	0.202268	0.136421	0.176722	0.15665	0.141933	0.141933	GO:0009793~P:embryo development ending in seed dormancy;	-	-	-	ath:AT5G03800	PF13041: PPR_2; PF01535: PPR;	-
RPOB2_LEPTE	sp|A6YGE0|RPOB2_LEPTE	DNA-directed RNA polymerase subunit beta C-terminal section OS=Leptosira terrestris GN=rpoB2 PE=3 SV=1	0.160273	0.154762	0.12994	0.186797	0.172345	0.182448	GO:0006351~P:transcription, DNA-templated;	GO:0032549~F:ribonucleoside binding; GO:0003899~F:DNA-directed RNA polymerase activity; GO:0003677~F:DNA binding;	GO:0009507~C:chloroplast;	-		PF04560: RNA_pol_Rpb2_7; PF00562: RNA_pol_Rpb2_6;	Plastid, chloroplast.
PTHM_ARATH	sp|Q6NLS8|PTHM_ARATH	Peptidyl-tRNA hydrolase, mitochondrial OS=Arabidopsis thaliana GN=At5g19830 PE=2 SV=1	0.160273	0.172345	0.186797	0.15665	0.141933	0.152092	GO:0008380~P:RNA splicing; GO:0006397~P:mRNA processing; GO:0032543~P:mitochondrial translation;	GO:0004045~F:aminoacyl-tRNA hydrolase activity;	GO:0030529~C:ribonucleoprotein complex; GO:0005739~C:mitochondrion;	K01056	ath:AT5G19830	PF01195: Pept_tRNA_hydro;	Mitochondrion {ECO:0000305}.
M1D894_SOLTU	tr|M1D894|M1D894_SOLTU	Uncharacterized protein OS=Solanum tuberosum GN=PGSC0003DMG400034451 PE=4 SV=1	0.172345	0.154762	0.160273	0.174919	0.162228	0.152092	-	-	-	-		-	-
V7APK2_PHAVU	tr|V7APK2|V7APK2_PHAVU	Uncharacterized protein OS=Phaseolus vulgaris GN=PHAVU_010G022400g PE=3 SV=1	0.194338	0.144665	0.176722	0.144665	0.154762	0.134551	-	GO:0016705~F:oxidoreductase activity, acting on paired donors, with incorporation or reduction of molecular oxygen; GO:0004497~F:monooxygenase activity; GO:0005506~F:iron ion binding; GO:0020037~F:heme binding	-	-	pvu:PHAVU_010G022400g	PF00067:p450	-
PHYA_CUCPE	sp|P06592|PHYA_CUCPE	Phytochrome A OS=Cucurbita pepo GN=PHYA PE=2 SV=1	0.141933	0.144665	0.170386	0.174919	0.154762	0.211765	GO:0006351~P:transcription, DNA-templated; GO:0006355~P:regulation of transcription, DNA-templated; GO:0009585~P:red, far-red light phototransduction; GO:0017006~P:protein-tetrapyrrole linkage; GO:0018298~P:protein-chromophore linkage; GO:0009584~P:detection of visible light;	GO:0009881~F:photoreceptor activity; GO:0000155~F:phosphorelay sensor kinase activity;	GO:0016020~C:membrane;	-		PF00360: PHY; PF08446: PAS_2; PF00989: PAS; PF02518: HATPase_c; PF01590: GAF;	-
GLNB_PORPU	sp|P51254|GLNB_PORPU	Nitrogen regulatory protein P-II OS=Porphyra purpurea GN=glnB PE=3 SV=1	0.176722	0.154762	0.170386	0.15665	0.162228	0.162228	GO:0006351~P:transcription, DNA-templated; GO:0006355~P:regulation of transcription, DNA-templated; GO:0006808~P:regulation of nitrogen utilization;	GO:0000166~F:nucleotide binding; GO:0030234~F:enzyme regulator activity;	GO:0009507~C:chloroplast;	-		PF00543: P-II;	Plastid, chloroplast.
Y2452_ARATH	sp|Q9ZQR4|Y2452_ARATH	DUF21 domain-containing protein At2g14520 OS=Arabidopsis thaliana GN=CBSDUF3 PE=2 SV=2	0.160273	0.162228	0.170386	0.164846	0.162228	0.172345	-	-	GO:0016021~C:integral component of membrane;	K16302	ath:AT2G14520	PF01595: DUF21; PF00571: CBS;	Membrane {ECO:0000305}; Multi-pass membrane
DAPA_MAIZE	sp|P26259|DAPA_MAIZE	Dihydrodipicolinate synthase, chloroplastic OS=Zea mays PE=1 SV=2	0.202268	0.162228	0.170386	0.144665	0.131746	0.134551	GO:0009089~P:lysine biosynthetic process via diaminopimelate; GO:0019877~P:diaminopimelate biosynthetic process;	GO:0008840~F:4-hydroxy-tetrahydrodipicolinate synthase;	GO:0009507~C:chloroplast;	K01714: dapA; 4-hydroxy-tetrahydrodipicolinate synthase [EC:4.3.3.7]	zma:542379	PF00701: DHDPS;	Plastid, chloroplast.
J3M5K8_ORYBR	tr|J3M5K8|J3M5K8_ORYBR	Ribosomal protein L15 OS=Oryza brachyantha GN=OB05G18820 PE=3 SV=1	0.172345	0.144665	0.160273	0.174919	0.154762	0.172345	GO:0006412~P:translation	GO:0003735~F:structural constituent of ribosome	GO:0005840~C:ribosome	-		PF00827:Ribosomal_L15e; PF13041:PPR_2; PF01535:PPR	-
PP221_ARATH	sp|Q9SS81|PP221_ARATH	Pentatricopeptide repeat-containing protein At3g09060 OS=Arabidopsis thaliana GN=At3g09060 PE=2 SV=1	0.160273	0.154762	0.152092	0.174919	0.172345	0.162228	-	-	-	-	ath:AT3G09060	PF13041: PPR_2; PF12854: PPR_1; PF01535: PPR;	-
GBLPA_ARATH	sp|O24456|GBLPA_ARATH	Guanine nucleotide-binding protein subunit beta-like protein A OS=Arabidopsis thaliana GN=RACK1A PE=1 SV=2	0.160273	0.162228	0.141933	0.174919	0.182448	0.162228	GO:0010228~P:vegetative to reproductive phase transition of meristem; GO:0009845~P:seed germination; GO:0042254~P:ribosome biogenesis; GO:0009749~P:response to glucose; GO:0009739~P:response to gibberellin; GO:0046686~P:response to cadmium ion; GO:0006417~P:regulation of translation; GO:0010476~P:gibberellin mediated signaling pathway; GO:0071215~P:cellular response to abscisic acid stimulus;	GO:0004871~F:signal transducer activity;	GO:0005634~C:nucleus; GO:0022626~C:cytosolic ribosome; GO:0005829~C:cytosol; GO:0005737~C:cytoplasm; GO:0009507~C:chloroplast;	K14753: RACK1; guanine nucleotide-binding protein subunit beta-2-like 1 protein	ath:AT1G18080	PF00400: WD40;	Cytoplasm {ECO:0000269|PubMed:22068106}.
CRY1_SINAL	sp|P40115|CRY1_SINAL	Cryptochrome-1 OS=Sinapis alba GN=PHR1 PE=2 SV=1	0.194338	0.128028	0.170386	0.164846	0.141933	0.152092	GO:0018298~P:protein-chromophore linkage; GO:0006281~P:DNA repair;	GO:0009881~F:photoreceptor activity; GO:0003913~F:DNA photolyase activity; GO:0005524~F:ATP binding;	-	-		PF03441: FAD_binding_7; PF00875: DNA_photolyase;	-
DRM2_ARATH	sp|Q9M548|DRM2_ARATH	DNA (cytosine-5)-methyltransferase DRM2 OS=Arabidopsis thaliana GN=DRM2 PE=1 SV=1	0.160273	0.154762	0.176722	0.164846	0.162228	0.162228	GO:0051567~P:histone H3-K9 methylation; GO:0016458~P:gene silencing; GO:0006306~P:DNA methylation; GO:0050832~P:defense response to fungus;	GO:0003677~F:DNA binding; GO:0003886~F:DNA (cytosine-5-)-methyltransferase activity;	GO:0005634~C:nucleus; GO:0005654~C:nucleoplasm;	-	ath:AT5G14620	-	Nucleus, nucleoplasm
NU6C_MESVI	sp|Q9MUL3|NU6C_MESVI	NAD(P)H-quinone oxidoreductase subunit 6, chloroplastic OS=Mesostigma viride GN=ndhG PE=3 SV=1	0.164846	0.154762	0.141933	0.174919	0.162228	0.172345	GO:0006810~P:transport;	GO:0048038~F:quinone binding; GO:0008137~F:NADH dehydrogenase (ubiquinone) activity;	GO:0016021~C:integral component of membrane; GO:0009535~C:chloroplast thylakoid membrane;	-		PF00499: Oxidored_q3;	Plastid, chloroplast thylakoid membrane
A0A0A9D3A2_ARUDO	tr|A0A0A9D3A2|A0A0A9D3A2_ARUDO	Uncharacterized protein OS=Arundo donax PE=4 SV=1	0.160273	0.162228	0.176722	0.15665	0.172345	0.152092	-	-	-	-		-	-
YCF78_HELSJ	sp|Q2EEX5|YCF78_HELSJ	Uncharacterized membrane protein ycf78 OS=Helicosporidium sp. subsp. Simulium jonesii GN=ycf78 PE=3 SV=1	0.164846	0.172345	0.170386	0.164846	0.154762	0.152092	-	-	GO:0042170~C:plastid membrane; GO:0016021~C:integral component of membrane;	-		-	Plastid membrane {ECO:0000305}; Multi-pass
K0STJ2_THAOC	tr|K0STJ2|K0STJ2_THAOC	Uncharacterized protein OS=Thalassiosira oceanica GN=THAOC_14938 PE=4 SV=1	0.160273	0.180486	0.170386	0.15665	0.141933	0.182448	GO:0005975~P:carbohydrate metabolic process	GO:0004553~F:hydrolase activity, hydrolyzing O-glycosyl compounds	-	-		PF02065:Melibiase	-
A0A067KHR2_JATCU	tr|A0A067KHR2|A0A067KHR2_JATCU	Uncharacterized protein OS=Jatropha curcas GN=JCGZ_12246 PE=4 SV=1	0.160273	0.162228	0.152092	0.186797	0.162228	0.172345	-	-	-	-		-	-
Y1661_ARATH	sp|Q9SY89|Y1661_ARATH	Putative G-type lectin S-receptor-like serine/threonine-protein kinase At1g61610 OS=Arabidopsis thaliana GN=At1g61610 PE=3 SV=1	0.152092	0.144665	0.160273	0.174919	0.172345	0.172345	GO:0048544~P:recognition of pollen;	GO:0004674~F:protein serine/threonine kinase activity; GO:0030246~F:carbohydrate binding; GO:0005516~F:calmodulin binding; GO:0005524~F:ATP binding;	GO:0005886~C:plasma membrane; GO:0016021~C:integral component of membrane;	-	ath:AT1G61610	PF00954: S_locus_glycop; PF07714: Pkinase_Tyr; PF08276: PAN_2; PF01453: B_lectin;	Cell membrane {ECO:0000250}; Single-pass
HOX2_ORYSJ	sp|Q5VPE3|HOX2_ORYSJ	Homeobox-leucine zipper protein HOX2 OS=Oryza sativa subsp. japonica GN=HOX2 PE=1 SV=1	0.141933	0.172345	0.170386	0.164846	0.162228	0.162228	GO:0006351~P:transcription, DNA-templated;	GO:0003700~F:sequence-specific DNA binding transcription factor activity; GO:0043565~F:sequence-specific DNA binding;	GO:0005634~C:nucleus;	-	osa:4340070	PF00046: Homeobox; PF02183: HALZ;	Nucleus {ECO:0000305}.
A0A0A9RV60_ARUDO	tr|A0A0A9RV60|A0A0A9RV60_ARUDO	Uncharacterized protein OS=Arundo donax PE=4 SV=1	0.186797	0.128028	0.170386	0.144665	0.190574	0.141933	-	-	-	-		-	-
A9T2H5_PHYPA	tr|A9T2H5|A9T2H5_PHYPA	Predicted protein OS=Physcomitrella patens subsp. patens GN=PHYPADRAFT_87215 PE=4 SV=1	0.160273	0.172345	0.170386	0.15665	0.162228	0.162228	-	-	-	-	ppp:PHYPADRAFT_87215	-	-
TAF1B_ARATH	sp|Q6PUA2|TAF1B_ARATH	Transcription initiation factor TFIID subunit 1-B OS=Arabidopsis thaliana GN=HAF2 PE=2 SV=1	0.152092	0.154762	0.170386	0.164846	0.162228	0.182448	GO:0006351~P:transcription, DNA-templated; GO:0009416~P:response to light stimulus; GO:0006355~P:regulation of transcription, DNA-templated; GO:0016573~P:histone acetylation;	GO:0003712~F:transcription cofactor activity;	GO:0005669~C:transcription factor TFIID complex; GO:0016020~C:membrane;	K03125: TAF1; transcription initiation factor TFIID subunit 1	ath:AT3G19040	PF00240: ubiquitin; PF12157: DUF3591; PF00439: Bromodomain;	Nucleus {ECO:0000305}.
CASP2_VITVI	sp|A7PP95|CASP2_VITVI	Casparian strip membrane protein VIT_08s0007g02880 OS=Vitis vinifera GN=VIT_08s0007g02880 PE=3 SV=1	0.164846	0.144665	0.176722	0.144665	0.172345	0.152092	GO:0071555~P:cell wall organization;	-	GO:0005886~C:plasma membrane; GO:0016021~C:integral component of membrane;	-	vvi:100256998	PF04535: DUF588;	Cell membrane {ECO:0000250}; Multi-pass
N1QXU9_AEGTA	tr|N1QXU9|N1QXU9_AEGTA	Cytochrome P450 93A2 OS=Aegilops tauschii GN=F775_14956 PE=4 SV=1	0.176722	0.162228	0.176722	0.174919	0.131746	0.152092	-	GO:0016705~F:oxidoreductase activity, acting on paired donors, with incorporation or reduction of molecular oxygen; GO:0005506~F:iron ion binding; GO:0020037~F:heme binding	-	-		PF00067:p450	-
D8LCZ9_ECTSI	tr|D8LCZ9|D8LCZ9_ECTSI	HIRA protein OS=Ectocarpus siliculosus GN=Esi_0112_0043 PE=4 SV=1	0.176722	0.154762	0.152092	0.164846	0.154762	0.172345	GO:0006355~P:regulation of transcription, DNA-templated; GO:0016568~P:chromatin modification	GO:0003682~F:chromatin binding	GO:0005634~C:nucleus	-		PF00400:WD40; PF09453:HIRA_B; PF07569:Hira	-
NPS11_ARATH	sp|Q944A9|NPS11_ARATH	Novel plant SNARE 11 OS=Arabidopsis thaliana GN=NPSN11 PE=1 SV=2	0.186797	0.162228	0.214796	0.119732	0.131746	0.134551	GO:0048280~P:vesicle fusion with Golgi apparatus; GO:0042147~P:retrograde transport, endosome to Golgi; GO:0006623~P:protein targeting to vacuole; GO:0006891~P:intra-Golgi vesicle-mediated transport; GO:0006896~P:Golgi to vacuole transport; GO:0006888~P:ER to Golgi vesicle-mediated transport; GO:0000911~P:cytokinesis by cell plate formation;	GO:0000149~F:SNARE binding; GO:0005484~F:SNAP receptor activity;	GO:0031201~C:SNARE complex; GO:0005886~C:plasma membrane; GO:0031902~C:late endosome membrane; GO:0016021~C:integral component of membrane; GO:0005794~C:Golgi apparatus; GO:0012507~C:ER to Golgi transport vesicle membrane; GO:0005789~C:endoplasmic reticulum membrane; GO:0009504~C:cell plate;	K08494	ath:AT2G35190	PF03908: Sec20;	Membrane; Single-pass type IV membrane
PLCD6_ARATH	sp|Q8GV43|PLCD6_ARATH	Phosphoinositide phospholipase C 6 OS=Arabidopsis thaliana GN=PLC6 PE=2 SV=2	0.160273	0.172345	0.160273	0.15665	0.162228	0.162228	GO:0016042~P:lipid catabolic process; GO:0035556~P:intracellular signal transduction;	GO:0004871~F:signal transducer activity; GO:0004435~F:phosphatidylinositol phospholipase C activity;	GO:0005886~C:plasma membrane;	K05857: PLCD; phosphatidylinositol phospholipase C, delta [EC:3.1.4.11]	ath:AT2G40116	PF00387: PI-PLC-Y; PF00388: PI-PLC-X; PF09279: EF-hand_like; PF00168: C2;	Cell membrane {ECO:0000250}; Peripheral
A0A078ENE8_BRANA	tr|A0A078ENE8|A0A078ENE8_BRANA	BnaC02g07980D protein OS=Brassica napus GN=BnaC02g07980D PE=4 SV=1	0.164846	0.172345	0.160273	0.164846	0.162228	0.162228	-	-	-	-		-	-
LRX1_ARATH	sp|O65375|LRX1_ARATH	Leucine-rich repeat extensin-like protein 1 OS=Arabidopsis thaliana GN=LRX1 PE=1 SV=1	0.172345	0.162228	0.170386	0.15665	0.162228	0.162228	GO:0009826~P:unidimensional cell growth; GO:0010054~P:trichoblast differentiation; GO:0071555~P:cell wall organization; GO:0000904~P:cell morphogenesis involved in differentiation;	GO:0005199~F:structural constituent of cell wall;	GO:0009506~C:plasmodesma; GO:0009505~C:plant-type cell wall; GO:0005576~C:extracellular region;	-	ath:AT1G12040	PF08263: LRRNT_2; PF00560: LRR_1;	Secreted, cell wall
B8AKS1_ORYSI	tr|B8AKS1|B8AKS1_ORYSI	Putative uncharacterized protein OS=Oryza sativa subsp. indica GN=OsI_12238 PE=4 SV=1	0.164846	0.154762	0.170386	0.15665	0.162228	0.162228	-	-	-	-		-	-
GPAT7_ARATH	sp|Q9LHS7|GPAT7_ARATH	Glycerol-3-phosphate acyltransferase 7 OS=Arabidopsis thaliana GN=GPAT7 PE=1 SV=1	0.160273	0.162228	0.160273	0.15665	0.162228	0.172345	GO:0016024~P:CDP-diacylglycerol biosynthetic process;	GO:0004366~F:glycerol-3-phosphate O-acyltransferase activity;	GO:0016021~C:integral component of membrane;	K13508: GPAT; glycerol-3-phosphate acyltransferase [EC:2.3.1.15]	ath:AT5G06090	PF01553: Acyltransferase;	Membrane {ECO:0000305}; Multi-pass membrane
PPT2_ORYSJ	sp|Q84QU8|PPT2_ORYSJ	Phosphoenolpyruvate/phosphate translocator 2, chloroplastic OS=Oryza sativa subsp. japonica GN=PPT2 PE=2 SV=1	0.160273	0.162228	0.176722	0.164846	0.141933	0.162228	GO:0035436~P:triose phosphate transmembrane transport; GO:0015714~P:phosphoenolpyruvate transport; GO:0089722~P:phosphoenolpyruvate transmembrane transport; GO:0008643~P:carbohydrate transport;	GO:0009670~F:triose-phosphate:phosphate antiporter activity; GO:0015121~F:phosphoenolpyruvate:phosphate antiporter activity;	GO:0016021~C:integral component of membrane; GO:0031969~C:chloroplast membrane;	K15283	osa:4345334	PF03151: TPT; PF00892: EamA;	Plastid, chloroplast membrane {ECO:0000305};
FDL37_ARATH	sp|Q9FGQ3|FDL37_ARATH	F-box/FBD/LRR-repeat protein At5g53840 OS=Arabidopsis thaliana GN=At5g53840 PE=2 SV=1	0.194338	0.172345	0.152092	0.144665	0.141933	0.141933	-	-	-	-	ath:AT5G53840	PF07723: LRR_2; PF08387: FBD; PF00646: F-box;	-
PIN1B_ORYSJ	sp|P0C0X5|PIN1B_ORYSJ	Probable auxin efflux carrier component 1b OS=Oryza sativa subsp. japonica GN=PIN1B PE=2 SV=1	0.141933	0.162228	0.160273	0.174919	0.172345	0.172345	GO:0055085~P:transmembrane transport; GO:0009734~P:auxin-activated signaling pathway;	-	GO:0016021~C:integral component of membrane;	K13947	osa:4349716	PF03547: Mem_trans;	Membrane {ECO:0000305}; Multi-pass membrane
PP362_ARATH	sp|Q9LYZ9|PP362_ARATH	Pentatricopeptide repeat-containing protein At5g02860 OS=Arabidopsis thaliana GN=At5g02860 PE=2 SV=1	0.164846	0.136421	0.170386	0.186797	0.162228	0.162228	-	-	-	-	ath:AT5G02860	PF13041: PPR_2; PF12854: PPR_1; PF01535: PPR;	-
UFOG_PETHY	sp|Q43716|UFOG_PETHY	Anthocyanidin 3-O-glucosyltransferase OS=Petunia hybrida GN=RT PE=2 SV=1	0.141933	0.172345	0.160273	0.15665	0.162228	0.172345	GO:0009718~P:anthocyanin-containing compound biosynthetic process;	GO:0047213~F:anthocyanidin 3-O-glucosyltransferase activity;	-	-		PF00201: UDPGT;	-
MRS2C_ORYSI	sp|A2XV81|MRS2C_ORYSI	Magnesium transporter MRS2-C OS=Oryza sativa subsp. indica GN=H0311C03.3 PE=3 SV=2	0.164846	0.144665	0.160273	0.164846	0.162228	0.172345	-	GO:0015095~F:magnesium ion transmembrane transporter activity;	GO:0016021~C:integral component of membrane;	-		PF01544: CorA;	Membrane {ECO:0000250}; Multi-pass membrane
B9R742_RICCO	tr|B9R742|B9R742_RICCO	Putative uncharacterized protein OS=Ricinus communis GN=RCOM_1588510 PE=4 SV=1	0.172345	0.180486	0.152092	0.15665	0.154762	0.162228	-	GO:0046872~F:metal ion binding	-	-	rcu:RCOM_1588510	-	-
A0A0A0KZM3_CUCSA	tr|A0A0A0KZM3|A0A0A0KZM3_CUCSA	Uncharacterized protein OS=Cucumis sativus GN=Csa_4G604530 PE=4 SV=1	0.160273	0.162228	0.176722	0.144665	0.190574	0.141933	-	-	-	K12617: PATL1, PAT1; DNA topoisomerase 2-associated protein PAT1	csv:101207256	-	-
RBCMT_TOBAC	sp|P94026|RBCMT_TOBAC	Ribulose-1,5 bisphosphate carboxylase/oxygenase large subunit N-methyltransferase, chloroplastic OS=Nicotiana tabacum GN=RBCMT PE=2 SV=1	0.164846	0.162228	0.198703	0.144665	0.154762	0.152092	-	GO:0030785~F:[ribulose-bisphosphate carboxylase]-lysine N-methyltransferase activity;	GO:0009507~C:chloroplast;	-		PF00856: SET; PF09273: Rubis-subs-bind;	Plastid, chloroplast.
CAP3_ARATH	sp|Q8GX47|CAP3_ARATH	Putative clathrin assembly protein At4g02650 OS=Arabidopsis thaliana GN=At4g02650 PE=2 SV=2	0.160273	0.172345	0.160273	0.174919	0.154762	0.162228	GO:0006897~P:endocytosis; GO:0048268~P:clathrin coat assembly;	GO:0005545~F:1-phosphatidylinositol binding;	GO:0005794~C:Golgi apparatus; GO:0005905~C:coated pit; GO:0030136~C:clathrin-coated vesicle;	-	ath:AT4G02650	PF07651: ANTH;	Membrane, clathrin-coated pit {ECO:0000250}.
A0A068CIP9_ARAHA	tr|A0A068CIP9|A0A068CIP9_ARAHA	G-type lectin S-receptor-like serine/threonine-protein kinase OS=Arabidopsis halleri PE=3 SV=1	0.176722	0.162228	0.170386	0.15665	0.154762	0.162228	GO:0048544~P:recognition	GO:0004674~F:protein; GO:0005524~F:ATP	-	-		PF00954:S_locus_glycop; PF07714:Pkinase_Tyr; PF08276:PAN_2; PF01453:B_lectin	-
MATK_ILLOL	sp|A6MMS5|MATK_ILLOL	Maturase K OS=Illicium oligandrum GN=matK PE=3 SV=1	0.164846	0.172345	0.170386	0.15665	0.154762	0.152092	GO:0008033~P:tRNA processing; GO:0008380~P:RNA splicing; GO:0006397~P:mRNA processing;	GO:0003723~F:RNA binding;	GO:0009507~C:chloroplast;	-		PF01824: MatK_N; PF01348: Intron_maturas2;	Plastid, chloroplast.
P2C73_ORYSJ	sp|Q2RBJ6|P2C73_ORYSJ	Probable protein phosphatase 2C 73 OS=Oryza sativa subsp. japonica GN=Os11g0109000 PE=2 SV=1	0.160273	0.162228	0.170386	0.174919	0.154762	0.162228	-	GO:0004721~F:phosphoprotein phosphatase activity; GO:0046872~F:metal ion binding;	-	-	osa:4349568	PF00481: PP2C;	-
D7MEK5_ARALL	tr|D7MEK5|D7MEK5_ARALL	Aconitate hydratase OS=Arabidopsis lyrata subsp. lyrata GN=ARALYDRAFT_492099 PE=3 SV=1	0.172345	0.162228	0.141933	0.186797	0.162228	0.152092	GO:0006099~P:tricarboxylic acid cycle; GO:0006979~P:response to oxidative stress; GO:0010167~P:response to nitrate; GO:0006487~P:protein N-linked glycosylation; GO:0010498~P:proteasomal protein catabolic process; GO:0015706~P:nitrate transport; GO:0006102~P:isocitrate metabolic process; GO:0006097~P:glyoxylate cycle; GO:0006096~P:glycolytic process; GO:0006094~P:gluconeogenesis; GO:0007010~P:cyto…	GO:0005507~F:copper ion binding; GO:0003994~F:aconitate hydratase activity; GO:0051539~F:4 iron, 4 sulfur cluster binding	GO:0005739~C:mitochondrion; GO:0005829~C:cytosol; GO:0009507~C:chloroplast	K01681: ACO, acnA; aconitate hydratase [EC:4.2.1.3]	aly:ARALYDRAFT_492099	PF00694:Aconitase_C; PF00330:Aconitase	-
DPOLA_ARATH	sp|Q9FHA3|DPOLA_ARATH	DNA polymerase alpha catalytic subunit OS=Arabidopsis thaliana GN=POLA PE=3 SV=2	0.141933	0.144665	0.170386	0.174919	0.162228	0.182448	GO:0006270~P:DNA replication initiation;	GO:0000166~F:nucleotide binding; GO:0001882~F:nucleoside binding; GO:0046872~F:metal ion binding; GO:0003887~F:DNA-directed DNA polymerase activity; GO:0003677~F:DNA binding; GO:0051539~F:4 iron, 4 sulfur cluster binding;	GO:0005634~C:nucleus;	K02320: POLA1; DNA polymerase alpha subunit A [EC:2.7.7.7]	ath:AT5G67100	PF08996: zf-DNA_Pol; PF03104: DNA_pol_B_exo1; PF00136: DNA_pol_B; PF12254: DNA_pol_alpha_N;	Nucleus {ECO:0000250}.
A0A061EWL3_THECC	tr|A0A061EWL3|A0A061EWL3_THECC	DNA polymerase delta small subunit isoform 1 OS=Theobroma cacao GN=TCM_024908 PE=4 SV=1	0.164846	0.162228	0.160273	0.164846	0.172345	0.162228	GO:0009909~P:regulation; GO:0007020~P:microtubule; GO:0006346~P:methylation-dependent; GO:0051567~P:histone; GO:0048449~P:floral; GO:0009560~P:embryo; GO:0006261~P:DNA-dependent; GO:0006306~P:DNA; GO:0031048~P:chromatin; GO:0008283~P:cell	GO:0003887~F:DNA-directed; GO:0003677~F:DNA	-	K02328: POLD2; DNA polymerase delta subunit 2	tcc:TCM_024908	PF04042:DNA_pol_E_B	-
B4FIZ2_MAIZE	tr|B4FIZ2|B4FIZ2_MAIZE	Uncharacterized protein OS=Zea mays PE=2 SV=1	0.172345	0.172345	0.160273	0.15665	0.162228	0.152092	-	-	-	-	zma:100303780	-	-
K3ZEF3_SETIT	tr|K3ZEF3|K3ZEF3_SETIT	Uncharacterized protein OS=Setaria italica GN=Si024948m.g PE=4 SV=1	0.160273	0.172345	0.170386	0.15665	0.154762	0.172345	-	-	-	-		PF13041:PPR_2; PF01535:PPR	-
LIAS_POPTR	sp|B9H5L9|LIAS_POPTR	Lipoyl synthase, mitochondrial OS=Populus trichocarpa GN=LIP1 PE=3 SV=1	0.160273	0.186797	0.160273	0.15665	0.162228	0.162228	GO:0009249~P:protein lipoylation;	GO:0046872~F:metal ion binding; GO:0016992~F:lipoate synthase activity; GO:0051539~F:4 iron, 4 sulfur cluster binding;	GO:0005739~C:mitochondrion;	K03644: lipA; lipoic acid synthetase [EC:2.8.1.8]	pop:POPTR_0005s08840g	PF04055: Radical_SAM;	Mitochondrion {ECO:0000255|HAMAP-
GSHRP_SOYBN	sp|P48640|GSHRP_SOYBN	Glutathione reductase, chloroplastic OS=Glycine max GN=GR PE=2 SV=1	0.182448	0.172345	0.160273	0.15665	0.154762	0.141933	GO:0006749~P:glutathione metabolic process; GO:0050787~P:detoxification of mercury ion; GO:0045454~P:cell redox homeostasis;	GO:0050661~F:NADP binding; GO:0045340~F:mercury ion binding; GO:0016152~F:mercury (II) reductase activity; GO:0004362~F:glutathione-disulfide reductase activity; GO:0050660~F:flavin adenine dinucleotide binding;	GO:0009507~C:chloroplast;	K00383: GSR, gor; glutathione reductase (NADPH) [EC:1.8.1.7]	gmx:547793	PF02852: Pyr_redox_dim; PF07992: Pyr_redox_2; PF00070: Pyr_redox;	Plastid, chloroplast {ECO:0000305}.
CIPKG_ARATH	sp|Q9SEZ7|CIPKG_ARATH	CBL-interacting serine/threonine-protein kinase 16 OS=Arabidopsis thaliana GN=CIPK16 PE=1 SV=1	0.164846	0.180486	0.176722	0.15665	0.141933	0.152092	GO:0006814~P:sodium ion transport; GO:0007165~P:signal transduction; GO:0042538~P:hyperosmotic salinity response;	GO:0004674~F:protein serine/threonine kinase activity; GO:0005524~F:ATP binding;	-	-	ath:AT2G25090	PF00069: Pkinase; PF03822: NAF;	-
G4YVD0_PHYSP	tr|G4YVD0|G4YVD0_PHYSP	Putative uncharacterized protein OS=Phytophthora sojae (strain P6497) GN=PHYSODRAFT_554926 PE=4 SV=1	0.160273	0.162228	0.152092	0.174919	0.162228	0.162228	-	GO:0035091~F:phosphatidylinositol binding	-	-	psoj:PHYSODRAFT_554926	PF00787:PX; PF06650:DUF1162; PF12624:Chorein_N	-
VPS2C_ARATH	sp|Q941D5|VPS2C_ARATH	Vacuolar protein sorting-associated protein 2 homolog 3 OS=Arabidopsis thaliana GN=VPS2.3 PE=2 SV=1	0.152092	0.162228	0.160273	0.164846	0.154762	0.172345	GO:0007034~P:vacuolar transport; GO:0015031~P:protein transport;	-	GO:0000815~C:ESCRT III complex;	K12192: CHMP2B; charged multivesicular body protein 2B	ath:AT1G03950	PF03357: Snf7;	Endosome {ECO:0000250}.
NU3C_COFAR	sp|A0A340|NU3C_COFAR	NAD(P)H-quinone oxidoreductase subunit 3, chloroplastic OS=Coffea arabica GN=ndhC PE=3 SV=1	0.152092	0.172345	0.170386	0.15665	0.154762	0.182448	GO:0006810~P:transport; GO:0019684~P:photosynthesis, light reaction;	GO:0048038~F:quinone binding; GO:0008137~F:NADH dehydrogenase (ubiquinone) activity;	GO:0016021~C:integral component of membrane; GO:0009535~C:chloroplast thylakoid membrane;	-		PF00507: Oxidored_q4;	Plastid, chloroplast thylakoid membrane
A9SQC3_PHYPA	tr|A9SQC3|A9SQC3_PHYPA	Predicted protein OS=Physcomitrella patens subsp. patens GN=PHYPADRAFT_82495 PE=4 SV=1	0.152092	0.162228	0.186797	0.164846	0.154762	0.162228	-	-	-	-	ppp:PHYPADRAFT_82495	PF05687:DUF822	-
A9T0B8_PHYPA	tr|A9T0B8|A9T0B8_PHYPA	Predicted protein OS=Physcomitrella patens subsp. patens GN=PHYPADRAFT_86404 PE=4 SV=1	0.164846	0.186797	0.12994	0.119732	0.190574	0.172345	-	-	-	-	ppp:PHYPADRAFT_86404	PF00400:WD40	-
TMVRN_NICGU	sp|Q40392|TMVRN_NICGU	TMV resistance protein N OS=Nicotiana glutinosa GN=N PE=1 SV=1	0.160273	0.180486	0.170386	0.15665	0.162228	0.162228	GO:0007165~P:signal transduction; GO:0009626~P:plant-type hypersensitive response;	GO:0005524~F:ATP binding; GO:0043531~F:ADP binding;	GO:0005737~C:cytoplasm;	-		PF01582: TIR; PF00931: NB-ARC; PF13504: LRR_7; PF12799: LRR_4;	Cytoplasm {ECO:0000305}.
PI5K1_ORYSJ	sp|Q6EX42|PI5K1_ORYSJ	Phosphatidylinositol-4-phosphate 5-kinase 1 OS=Oryza sativa subsp. japonica GN=PIPK1 PE=2 SV=2	0.141933	0.162228	0.160273	0.174919	0.172345	0.172345	GO:0009908~P:flower development; GO:0030154~P:cell differentiation;	GO:0005524~F:ATP binding; GO:0016308~F:1-phosphatidylinositol-4-phosphate 5-kinase activity;	-	K00889: E2.7.1.68, PIP5K; 1-phosphatidylinositol-4-phosphate 5-kinase [EC:2.7.1.68]	osa:4333833	PF01504: PIP5K; PF02493: MORN;	-
HXK6_ORYSJ	sp|Q8LQ68|HXK6_ORYSJ	Hexokinase-6 OS=Oryza sativa subsp. japonica GN=HXK6 PE=2 SV=1	0.160273	0.162228	0.186797	0.15665	0.154762	0.162228	GO:0006096~P:glycolytic process;	GO:0004396~F:hexokinase activity; GO:0005524~F:ATP binding;	GO:0016021~C:integral component of membrane; GO:0009707~C:chloroplast outer membrane;	K00844: HK; hexokinase [EC:2.7.1.1]	osa:4326547	PF03727: Hexokinase_2; PF00349: Hexokinase_1;	Plastid, chloroplast outer membrane
M0RS05_MUSAM	tr|M0RS05|M0RS05_MUSAM	Uncharacterized protein OS=Musa acuminata subsp. malaccensis PE=4 SV=1	0.141933	0.172345	0.152092	0.174919	0.172345	0.172345	-	-	-	-		PF11543:UN_NPL4; PF05021:NPL4	-
PP320_ARATH	sp|Q9SN39|PP320_ARATH	Pentatricopeptide repeat-containing protein At4g18750, chloroplastic OS=Arabidopsis thaliana GN=PCMP-H45 PE=2 SV=1	0.164846	0.162228	0.170386	0.15665	0.162228	0.162228	GO:0010087~P:phloem or xylem histogenesis; GO:0006397~P:mRNA processing; GO:0010305~P:leaf vascular tissue pattern formation; GO:0048366~P:leaf development; GO:0010588~P:cotyledon vascular tissue pattern formation; GO:1900865~P:chloroplast RNA modification;	GO:0003723~F:RNA binding; GO:0046872~F:metal ion binding;	GO:0009507~C:chloroplast;	-	ath:AT4G18750	PF13041: PPR_2; PF01535: PPR;	Plastid, chloroplast {ECO:0000305}.
Q98RW2_GUITH	tr|Q98RW2|Q98RW2_GUITH	Uncharacterized protein OS=Guillardia theta GN=orf859 PE=4 SV=1	0.164846	0.172345	0.160273	0.15665	0.162228	0.162228	-	GO:0008080~F:N-acetyltransferase activity	GO:0033009~C:nucleomorph	-		PF13725:tRNA_bind_2; PF05127:Helicase_RecD; PF13718:GNAT_acetyltr_2; PF08351:DUF1726	-
E1ZC94_CHLVA	tr|E1ZC94|E1ZC94_CHLVA	Putative uncharacterized protein OS=Chlorella variabilis GN=CHLNCDRAFT_51546 PE=4 SV=1	0.176722	0.172345	0.152092	0.144665	0.172345	0.152092	-	-	-	-	cvr:CHLNCDRAFT_51546	-	-
A0A080YZN4_PHYPR	tr|A0A080YZN4|A0A080YZN4_PHYPR	Uncharacterized protein OS=Phytophthora parasitica P1976 GN=F444_21876 PE=4 SV=1	0.152092	0.144665	0.152092	0.174919	0.162228	0.196863	-	-	-	-		-	-
A0A0A9J827_ARUDO	tr|A0A0A9J827|A0A0A9J827_ARUDO	Uncharacterized protein OS=Arundo donax PE=4 SV=1	0.160273	0.154762	0.12994	0.174919	0.162228	0.211765	-	-	-	-		-	-
M8BWS8_AEGTA	tr|M8BWS8|M8BWS8_AEGTA	Putative disease resistance protein RDL6/RF9 OS=Aegilops tauschii GN=F775_17588 PE=4 SV=1	0.128028	0.144665	0.12994	0.186797	0.214796	0.162228	-	GO:0043531~F:ADP binding	-	-		PF00931:NB-ARC	-
LLOS_OCIBA	sp|Q5SBP3|LLOS_OCIBA	R-linalool synthase, chloroplastic OS=Ocimum basilicum GN=LIS PE=1 SV=1	0.160273	0.136421	0.170386	0.174919	0.172345	0.162228	GO:0016114~P:terpenoid biosynthetic process;	GO:0010333~F:terpene synthase activity; GO:0034008~F:R-linalool synthase activity; GO:0000287~F:magnesium ion binding;	GO:0009507~C:chloroplast;	-		PF03936: Terpene_synth_C; PF01397: Terpene_synth;	Plastid, chloroplast {ECO:0000305}.
A0A024UNG2_9STRA	tr|A0A024UNG2|A0A024UNG2_9STRA	Uncharacterized protein OS=Aphanomyces invadans GN=H310_02262 PE=4 SV=1	0.164846	0.172345	0.170386	0.144665	0.162228	0.172345	-	-	-	-		-	-
GLGB_ORYSJ	sp|Q01401|GLGB_ORYSJ	1,4-alpha-glucan-branching enzyme, chloroplastic/amyloplastic OS=Oryza sativa subsp. japonica GN=SBE1 PE=1 SV=2	0.182448	0.162228	0.170386	0.15665	0.131746	0.162228	GO:0005982~P:starch metabolic process; GO:0019252~P:starch biosynthetic process; GO:0005978~P:glycogen biosynthetic process;	GO:0004553~F:hydrolase activity, hydrolyzing O-glycosyl compounds; GO:0043169~F:cation binding; GO:0003844~F:1,4-alpha-glucan branching enzyme activity;	GO:0009507~C:chloroplast; GO:0009501~C:amyloplast;	K00700: glgB; 1,4-alpha-glucan branching enzyme [EC:2.4.1.18]	osa:4342117	PF02922: CBM_48; PF02806: Alpha-amylase_C; PF00128: Alpha-amylase;	Plastid, chloroplast. Plastid, amyloplast.
F0W884_9STRA	tr|F0W884|F0W884_9STRA	AlNc14C33G3044 protein OS=Albugo laibachii Nc14 GN=AlNc14C33G3044 PE=4 SV=1	0.172345	0.180486	0.160273	0.164846	0.162228	0.141933	-	-	-	-		-	-
POLLU_ARATH	sp|Q9LTX4|POLLU_ARATH	Probable ion channel POLLUX OS=Arabidopsis thaliana GN=At5g49960 PE=2 SV=1	0.164846	0.172345	0.160273	0.15665	0.162228	0.162228	GO:0006813~P:potassium ion transport;	GO:0008324~F:cation transmembrane transporter activity;	GO:0031965~C:nuclear membrane; GO:0016021~C:integral component of membrane;	-	ath:AT5G49960	PF06241: DUF1012;	Nucleus membrane {ECO:0000250}; Multi-pass
K3WZ92_PYTUL	tr|K3WZ92|K3WZ92_PYTUL	Ubiquitin carboxyl-terminal hydrolase OS=Pythium ultimum DAOM BR144 GN=PYU1_G010271 PE=3 SV=1	0.164846	0.144665	0.198703	0.144665	0.141933	0.172345	GO:0006511~P:ubiquitin-dependent protein catabolic process	GO:0004843~F:ubiquitin-specific protease activity	-	-		PF00443:UCH; PF06337:DUSP	-
RH36_ARATH	sp|Q9SA27|RH36_ARATH	DEAD-box ATP-dependent RNA helicase 36 OS=Arabidopsis thaliana GN=RH36 PE=2 SV=1	0.176722	0.154762	0.170386	0.164846	0.141933	0.152092	GO:0006364~P:rRNA processing; GO:0009791~P:post-embryonic development; GO:0009561~P:megagametogenesis; GO:0009553~P:embryo sac development;	GO:0003676~F:nucleic acid binding; GO:0004386~F:helicase activity; GO:0005524~F:ATP binding;	GO:0090406~C:pollen tube; GO:0005634~C:nucleus;	K14778	ath:AT1G16280	PF00271: Helicase_C; PF00270: DEAD;	-
FENR_IMPCY	sp|P84210|FENR_IMPCY	Ferredoxin--NADP reductase, chloroplastic (Fragments) OS=Imperata cylindrica PE=1 SV=1	0.152092	0.196863	0.176722	0.12994	0.154762	0.152092	GO:0015979~P:photosynthesis;	GO:0004324~F:ferredoxin-NADP+ reductase activity;	GO:0009535~C:chloroplast thylakoid membrane; GO:0009570~C:chloroplast stroma;	-		-	Plastid, chloroplast stroma {ECO:0000250}.
D7U9P0_VITVI	tr|D7U9P0|D7U9P0_VITVI	Putative uncharacterized protein OS=Vitis vinifera GN=VIT_05s0062g01250 PE=4 SV=1	0.186797	0.154762	0.170386	0.144665	0.154762	0.141933	-	GO:0004190~F:aspartic-type endopeptidase activity	GO:0005774~C:vacuolar membrane; GO:0016021~C:integral component of membrane; GO:0010008~C:endosome membrane	K09597	vvi:100249763	PF04258:Peptidase_A22B; PF02225:PA	-
PREP2_ARATH	sp|Q8VY06|PREP2_ARATH	Presequence protease 2, chloroplastic/mitochondrial OS=Arabidopsis thaliana GN=PREP2 PE=1 SV=1	0.176722	0.144665	0.176722	0.164846	0.154762	0.152092	GO:0016485~P:protein processing;	GO:0008237~F:metallopeptidase activity; GO:0046872~F:metal ion binding;	GO:0005739~C:mitochondrion; GO:0005759~C:mitochondrial matrix; GO:0009570~C:chloroplast stroma; GO:0009507~C:chloroplast;	K06972	ath:AT1G49630	PF05193: Peptidase_M16_C; PF00675: Peptidase_M16; PF08367: M16C_assoc;	Plastid, chloroplast stroma
A0A0A9D8X6_ARUDO	tr|A0A0A9D8X6|A0A0A9D8X6_ARUDO	Uncharacterized protein OS=Arundo donax PE=4 SV=1	0.152092	0.154762	0.170386	0.174919	0.162228	0.162228	-	-	-	-		-	-
RTNLG_ARATH	sp|Q9M145|RTNLG_ARATH	Reticulon-like protein B7 OS=Arabidopsis thaliana GN=RTNLB7 PE=2 SV=2	0.160273	0.162228	0.170386	0.164846	0.162228	0.152092	-	-	GO:0016021~C:integral component of membrane; GO:0005789~C:endoplasmic reticulum membrane;	-	ath:AT4G01230	PF02453: Reticulon;	Endoplasmic reticulum membrane
A4RSH9_OSTLU	tr|A4RSH9|A4RSH9_OSTLU	Uncharacterized protein OS=Ostreococcus lucimarinus (strain CCE9901) GN=OSTLU_36207 PE=4 SV=1	0.164846	0.154762	0.160273	0.164846	0.141933	0.196863	GO:0006370~P:7-methylguanosine mRNA capping	GO:0004725~F:protein tyrosine phosphatase activity; GO:0004651~F:polynucleotide 5'-phosphatase activity; GO:0004484~F:mRNA guanylyltransferase activity	GO:0005634~C:nucleus	K13917: RNGTT; mRNA-capping enzyme [EC:2.7.7.50 3.1.3.33]	olu:OSTLU_36207	PF01331:mRNA_cap_enzyme; PF03919:mRNA_cap_C	-
RBR2_MAIZE	sp|Q8H0J6|RBR2_MAIZE	Retinoblastoma-related protein 2 OS=Zea mays GN=RBR2 PE=2 SV=1	0.160273	0.162228	0.170386	0.164846	0.162228	0.172345	GO:0006351~P:transcription, DNA-templated; GO:0006357~P:regulation of transcription from RNA polymerase II promoter; GO:0051726~P:regulation of cell cycle; GO:0007049~P:cell cycle;	-	GO:0005634~C:nucleus;	-		PF01857: RB_B; PF01858: RB_A; PF11934: DUF3452;	Nucleus {ECO:0000250}.
A0A068VAC3_COFCA	tr|A0A068VAC3|A0A068VAC3_COFCA	Coffea canephora DH200=94 genomic scaffold, scaffold_177 OS=Coffea canephora GN=GSCOC_T00006674001 PE=4 SV=1	0.152092	0.180486	0.170386	0.15665	0.162228	0.162228	-	GO:0004970~F:ionotropic	GO:0016021~C:integral	-		PF00060:Lig_chan; PF01094:ANF_receptor	-
RPOC2_ANTFO	sp|Q85C71|RPOC2_ANTFO	DNA-directed RNA polymerase subunit beta'' OS=Anthoceros formosae GN=rpoC2 PE=2 SV=1	0.152092	0.172345	0.170386	0.15665	0.162228	0.172345	GO:0006351~P:transcription, DNA-templated;	GO:0003899~F:DNA-directed RNA polymerase activity; GO:0003677~F:DNA binding;	GO:0009507~C:chloroplast;	-		PF04998: RNA_pol_Rpb1_5; PF05000: RNA_pol_Rpb1_4;	Plastid, chloroplast.
A0A078CK07_BRANA	tr|A0A078CK07|A0A078CK07_BRANA	BnaC08g02800D protein OS=Brassica napus GN=BnaC08g02800D PE=4 SV=1	0.164846	0.154762	0.170386	0.15665	0.172345	0.152092	-	-	-	-		-	-
C1MY06_MICPC	tr|C1MY06|C1MY06_MICPC	Predicted protein OS=Micromonas pusilla (strain CCMP1545) GN=MICPUCDRAFT_60354 PE=4 SV=1	0.160273	0.172345	0.170386	0.164846	0.154762	0.172345	-	-	-	-	mpp:MICPUCDRAFT_60354	-	-
CCSA_HORVU	sp|A1E9N9|CCSA_HORVU	Cytochrome c biogenesis protein ccsA OS=Hordeum vulgare GN=ccsA PE=3 SV=1	0.152092	0.162228	0.170386	0.164846	0.172345	0.162228	GO:0017004~P:cytochrome complex assembly;	GO:0020037~F:heme binding;	GO:0016021~C:integral component of membrane; GO:0009535~C:chloroplast thylakoid membrane;	-		PF01578: Cytochrom_C_asm;	Plastid, chloroplast thylakoid membrane
FBW4_ARATH	sp|Q9SV01|FBW4_ARATH	F-box/WD-40 repeat-containing protein At3g52030 OS=Arabidopsis thaliana GN=At3g52030 PE=2 SV=2	0.164846	0.162228	0.160273	0.15665	0.162228	0.162228	-	-	-	-	ath:AT3G52030	PF00646: F-box;	-
AGO3_ORYSJ	sp|Q7XTS3|AGO3_ORYSJ	Protein argonaute 3 OS=Oryza sativa subsp. japonica GN=AGO3 PE=2 SV=2	0.160273	0.180486	0.152092	0.15665	0.172345	0.162228	GO:0031047~P:gene silencing by RNA;	GO:0003676~F:nucleic acid binding;	-	-	osa:4336992	PF02171: Piwi; PF02170: PAZ; PF08699: DUF1785;	-
FB227_ARATH	sp|O82622|FB227_ARATH	Putative F-box protein At4g10190 OS=Arabidopsis thaliana GN=At4g10190 PE=4 SV=2	0.164846	0.154762	0.152092	0.186797	0.154762	0.172345	-	-	-	-	ath:AT4G10190	PF07734: FBA_1; PF00646: F-box;	-
PP379_ARATH	sp|Q66GP4|PP379_ARATH	Pentatricopeptide repeat-containing protein At5g13770, chloroplastic OS=Arabidopsis thaliana GN=At5g13770 PE=2 SV=1	0.164846	0.172345	0.160273	0.15665	0.162228	0.172345	GO:0009658~P:chloroplast organization;	-	GO:0009507~C:chloroplast;	-	ath:AT5G13770	PF13041: PPR_2; PF01535: PPR;	Plastid, chloroplast {ECO:0000305}.
C1MT61_MICPC	tr|C1MT61|C1MT61_MICPC	Predicted protein OS=Micromonas pusilla (strain CCMP1545) GN=MICPUCDRAFT_26805 PE=4 SV=1	0.152092	0.180486	0.160273	0.164846	0.162228	0.172345	-	-	-	-	mpp:MICPUCDRAFT_26805	PF12796:Ank_2	-
NPR1_ARATH	sp|P93002|NPR1_ARATH	Regulatory protein NPR1 OS=Arabidopsis thaliana GN=NPR1 PE=1 SV=1	0.194338	0.154762	0.152092	0.174919	0.182448	0.113278	GO:0009862~P:systemic acquired resistance, salicylic acid mediated signaling pathway; GO:0009627~P:systemic acquired resistance; GO:0009611~P:response to wounding; GO:0009625~P:response to insect; GO:0001666~P:response to hypoxia; GO:0009408~P:response to heat; GO:0009617~P:response to bacterium; GO:0010112~P:regulation of systemic acquired resistance; GO:2000031~P:regulation of salicylic acid me…	-	GO:0005634~C:nucleus; GO:0005737~C:cytoplasm;	K14508: NPR1; regulatory protein NPR1	ath:AT1G64280	PF12313: NPR1_like_C; PF11900: DUF3420; PF00651: BTB; PF00023: Ank;	Cytoplasm. Nucleus. Note=Accumulation in
A0A0A9Q024_ARUDO	tr|A0A0A9Q024|A0A0A9Q024_ARUDO	Uncharacterized protein OS=Arundo donax PE=4 SV=1	0.141933	0.162228	0.152092	0.186797	0.182448	0.172345	-	-	-	-		-	-
D0NMD4_PHYIT	tr|D0NMD4|D0NMD4_PHYIT	Phospholipid-translocating ATPase OS=Phytophthora infestans (strain T30-4) GN=PITG_13604 PE=4 SV=1	0.176722	0.154762	0.116895	0.186797	0.172345	0.172345	-	GO:0004012~F:phospholipid-translocating ATPase activity; GO:0000287~F:magnesium ion binding; GO:0005524~F:ATP binding	GO:0016021~C:integral component of membrane	K01530	pif:PITG_13604	PF00122:E1-E2_ATPase	-
AMPL2_ORYSJ	sp|Q6K669|AMPL2_ORYSJ	Leucine aminopeptidase 2, chloroplastic OS=Oryza sativa subsp. japonica GN=Os02g0794700 PE=2 SV=1	0.160273	0.144665	0.12994	0.186797	0.172345	0.196863	-	GO:0008235~F:metalloexopeptidase activity; GO:0030145~F:manganese ion binding; GO:0004177~F:aminopeptidase activity;	GO:0009507~C:chloroplast;	-		PF02789: Peptidase_M17_N; PF00883: Peptidase_M17;	Plastid, chloroplast {ECO:0000305}.
HTOMT_CATRO	sp|B0EXJ8|HTOMT_CATRO	Tabersonine 16-O-methyltransferase OS=Catharanthus roseus GN=16OMT PE=1 SV=1	0.160273	0.154762	0.198703	0.15665	0.131746	0.172345	GO:0032259~P:methylation; GO:0009821~P:alkaloid biosynthetic process;	GO:0042803~F:protein homodimerization activity; GO:0008171~F:O-methyltransferase activity; GO:0030766~F:11-O-demethyl-17-O-deacetylvindoline O-methyltransferase activity;	GO:0005737~C:cytoplasm;	-		PF00891: Methyltransf_2; PF08100: Dimerisation;	Cytoplasm {ECO:0000269|PubMed:21047699}.
R1B377_EMIHU	tr|R1B377|R1B377_EMIHU	Uncharacterized protein OS=Emiliania huxleyi CCMP1516 GN=EMIHUDRAFT_250748 PE=4 SV=1	0.152092	0.172345	0.176722	0.15665	0.141933	0.172345	-	GO:0008484~F:sulfuric ester hydrolase activity	-	-	ehx:EMIHUDRAFT_250748	PF00884:Sulfatase	-
U5GUN4_POPTR	tr|U5GUN4|U5GUN4_POPTR	Uncharacterized protein OS=Populus trichocarpa GN=POPTR_0001s26500g PE=4 SV=1	0.164846	0.154762	0.170386	0.164846	0.172345	0.162228	-	-	-	-	pop:POPTR_0001s26500g	-	-
LOX6_ARATH	sp|Q9CAG3|LOX6_ARATH	Lipoxygenase 6, choloroplastic OS=Arabidopsis thaliana GN=LOX6 PE=1 SV=1	0.172345	0.162228	0.152092	0.174919	0.154762	0.162228	GO:0031408~P:oxylipin biosynthetic process; GO:0034440~P:lipid oxidation; GO:0009695~P:jasmonic acid biosynthetic process;	GO:0046872~F:metal ion binding; GO:0016165~F:linoleate 13S-lipoxygenase activity;	GO:0005886~C:plasma membrane; GO:0009507~C:chloroplast;	K00454: LOX2S; lipoxygenase [EC:1.13.11.12]	ath:AT1G67560	PF01477: PLAT; PF00305: Lipoxygenase;	Plastid, chloroplast {ECO:0000305}.
LUPS_BRUGY	sp|A8CDT3|LUPS_BRUGY	Lupeol synthase OS=Bruguiera gymnorhiza GN=LUS PE=1 SV=1	0.164846	0.180486	0.160273	0.12994	0.162228	0.182448	GO:0016104~P:triterpenoid biosynthetic process;	GO:0042299~F:lupeol synthase activity;	-	-		-	-
LECS_STYJP	sp|P93535|LECS_STYJP	Seed lectin OS=Styphnolobium japonicum PE=2 SV=1	0.141933	0.154762	0.160273	0.186797	0.172345	0.162228	-	GO:0046872~F:metal ion binding; GO:0005537~F:mannose binding;	-	-		PF00139: Lectin_legB;	-
ARC5_ARATH	sp|Q84N64|ARC5_ARATH	Dynamin-like protein ARC5 OS=Arabidopsis thaliana GN=ARC5 PE=1 SV=2	0.152092	0.172345	0.170386	0.164846	0.162228	0.162228	GO:0016559~P:peroxisome fission; GO:0007623~P:circadian rhythm; GO:0010020~P:chloroplast fission;	GO:0042802~F:identical protein binding; GO:0016787~F:hydrolase activity; GO:0005525~F:GTP binding;	GO:0005777~C:peroxisome; GO:0009707~C:chloroplast outer membrane; GO:0009507~C:chloroplast;	-	ath:AT3G19720	-	Cytoplasm. Plastid, chloroplast outer
T0RF34_9STRA	tr|T0RF34|T0RF34_9STRA	TKL protein kinase OS=Saprolegnia diclina VS20 GN=SDRG_13953 PE=4 SV=1	0.172345	0.154762	0.170386	0.164846	0.162228	0.152092	-	GO:0004672~F:protein kinase activity; GO:0005524~F:ATP binding	-	-		PF07714:Pkinase_Tyr	-
GOGC5_ARATH	sp|Q0WVL7|GOGC5_ARATH	Golgin candidate 5 OS=Arabidopsis thaliana GN=GC5 PE=1 SV=1	0.152092	0.180486	0.176722	0.144665	0.141933	0.172345	-	-	GO:0005794~C:Golgi apparatus;	-	ath:AT1G79830	PF12325: TMF_TATA_bd; PF12329: TMF_DNA_bd;	Golgi apparatus
PSA4_PETHY	sp|O82530|PSA4_PETHY	Proteasome subunit alpha type-4 OS=Petunia hybrida GN=PAC1 PE=2 SV=1	0.160273	0.172345	0.160273	0.15665	0.172345	0.162228	GO:0006511~P:ubiquitin-dependent protein catabolic process;	GO:0004298~F:threonine-type endopeptidase activity;	GO:0019773~C:proteasome core complex, alpha-subunit complex; GO:0005634~C:nucleus; GO:0005737~C:cytoplasm;	-		PF10584: Proteasome_A_N; PF00227: Proteasome;	Cytoplasm {ECO:0000250}. Nucleus
N1QZQ7_AEGTA	tr|N1QZQ7|N1QZQ7_AEGTA	Uncharacterized protein OS=Aegilops tauschii GN=F775_17133 PE=4 SV=1	0.160273	0.154762	0.160273	0.164846	0.172345	0.162228	-	-	-	-		-	-
A8ITN7_CHLRE	tr|A8ITN7|A8ITN7_CHLRE	Flagellar associated protein OS=Chlamydomonas reinhardtii GN=FAP259 PE=1 SV=1	0.160273	0.180486	0.160273	0.15665	0.162228	0.162228	-	-	GO:0031514~C:motile cilium	-	cre:CHLREDRAFT_128801	-	-
A0A081B1R6_PHYPR	tr|A0A081B1R6|A0A081B1R6_PHYPR	Uncharacterized protein OS=Phytophthora parasitica P1976 GN=F444_01104 PE=4 SV=1	0.152092	0.162228	0.160273	0.164846	0.182448	0.162228	-	-	-	-		-	-
SNL6_ARATH	sp|Q9XIK6|SNL6_ARATH	Paired amphipathic helix protein Sin3-like 6 OS=Arabidopsis thaliana GN=SNL6 PE=3 SV=2	0.141933	0.162228	0.176722	0.164846	0.172345	0.162228	GO:0006351~P:transcription, DNA-templated; GO:0006355~P:regulation of transcription, DNA-templated;	-	GO:0005634~C:nucleus;	K11644: SIN3A; paired amphipathic helix protein Sin3a	ath:AT1G10450	PF08295: Sin3_corepress; PF02671: PAH;	Nucleus {ECO:0000255|PROSITE-
CHLN_OLTVI	sp|Q20EX8|CHLN_OLTVI	Light-independent protochlorophyllide reductase subunit N OS=Oltmannsiellopsis viridis GN=chlN PE=3 SV=1	0.160273	0.162228	0.160273	0.164846	0.162228	0.162228	GO:0019685~P:photosynthesis, dark reaction; GO:0036068~P:light-independent chlorophyll biosynthetic process;	GO:0016636~F:oxidoreductase activity, acting on the CH-CH group of donors, iron-sulfur protein as acceptor; GO:0016730~F:oxidoreductase activity, acting on iron-sulfur proteins as donors; GO:0046872~F:metal ion binding; GO:0005524~F:ATP binding; GO:0051539~F:4 iron, 4 sulfur cluster binding;	GO:0009507~C:chloroplast;	-		PF00148: Oxidored_nitro;	Plastid, chloroplast.
A0A059B9A2_EUCGR	tr|A0A059B9A2|A0A059B9A2_EUCGR	Uncharacterized protein OS=Eucalyptus grandis GN=EUGRSUZ_H05073 PE=4 SV=1	0.152092	0.172345	0.176722	0.164846	0.154762	0.162228	-	-	-	-	egr:104415969	-	-
RNZN_ARATH	sp|Q8LGU7|RNZN_ARATH	Nuclear ribonuclease Z OS=Arabidopsis thaliana GN=NUZ PE=2 SV=3	0.172345	0.162228	0.160273	0.15665	0.172345	0.152092	GO:0008033~P:tRNA processing; GO:0034414~P:tRNA 3'-trailer cleavage, endonucleolytic; GO:0042780~P:tRNA 3'-end processing;	GO:0046872~F:metal ion binding; GO:0042781~F:3'-tRNA processing endoribonuclease activity;	GO:0005634~C:nucleus;	K00784: rnz; ribonuclease Z [EC:3.1.26.11]	ath:AT1G74700	-	Nucleus {ECO:0000305}.
DRL17_ARATH	sp|O64790|DRL17_ARATH	Probable disease resistance protein At1g61300 OS=Arabidopsis thaliana GN=At1g61300 PE=2 SV=2	0.160273	0.172345	0.160273	0.15665	0.172345	0.162228	GO:0006952~P:defense response;	GO:0005524~F:ATP binding; GO:0043531~F:ADP binding;	GO:0005886~C:plasma membrane; GO:0005829~C:cytosol;	-	ath:AT1G61300	PF00931: NB-ARC; PF13855: LRR_8;	Cell membrane {ECO:0000305}; Lipid-anchor
CHLB_EQUAR	sp|P37845|CHLB_EQUAR	Light-independent protochlorophyllide reductase subunit B (Fragment) OS=Equisetum arvense GN=chlB PE=3 SV=1	0.160273	0.172345	0.170386	0.15665	0.162228	0.162228	GO:0015979~P:photosynthesis; GO:0036068~P:light-independent chlorophyll biosynthetic process;	GO:0016491~F:oxidoreductase activity; GO:0046872~F:metal ion binding; GO:0005524~F:ATP binding; GO:0051539~F:4 iron, 4 sulfur cluster binding;	GO:0009507~C:chloroplast;	-		PF00148: Oxidored_nitro;	Plastid, chloroplast.
FB39_ARATH	sp|Q0V7S0|FB39_ARATH	F-box protein At1g47340 OS=Arabidopsis thaliana GN=At1g47340 PE=2 SV=1	0.152092	0.180486	0.198703	0.15665	0.119732	0.162228	-	-	-	-	ath:AT1G47340	PF08268: FBA_3; PF00646: F-box;	-
C04C1_PINTA	sp|Q50EK3|C04C1_PINTA	Cytochrome P450 704C1 OS=Pinus taeda GN=CYP704C1 PE=2 SV=1	0.164846	0.154762	0.176722	0.164846	0.162228	0.162228	-	GO:0016705~F:oxidoreductase activity, acting on paired donors, with incorporation or reduction of molecular oxygen; GO:0004497~F:monooxygenase activity; GO:0005506~F:iron ion binding; GO:0020037~F:heme binding;	GO:0016021~C:integral component of membrane;	-		PF00067: p450;	Membrane {ECO:0000305}; Multi-pass membrane
VPS45_ARATH	sp|O49048|VPS45_ARATH	Vacuolar protein sorting-associated protein 45 homolog OS=Arabidopsis thaliana GN=VPS45 PE=1 SV=2	0.152092	0.162228	0.176722	0.174919	0.172345	0.141933	GO:0006904~P:vesicle docking involved in exocytosis; GO:0006886~P:intracellular protein transport;	-	GO:0005802~C:trans-Golgi network; GO:0009705~C:plant-type vacuole membrane;	K12479: VPS45; vacuolar protein sorting-associated protein 45	ath:AT1G77140	PF00995: Sec1;	Golgi apparatus, trans-Golgi network
LEUNG_ARATH	sp|Q9FUY2|LEUNG_ARATH	Transcriptional corepressor LEUNIG OS=Arabidopsis thaliana GN=LUG PE=1 SV=2	0.164846	0.154762	0.160273	0.164846	0.162228	0.172345	GO:0006351~P:transcription, DNA-templated; GO:0045892~P:negative regulation of transcription, DNA-templated; GO:0009908~P:flower development; GO:0030154~P:cell differentiation;	-	GO:0005634~C:nucleus;	-	ath:AT4G32551	PF00400: WD40; PF08513: LisH;	Nucleus {ECO:0000269|PubMed:15277686}.
AT21C_ARATH	sp|P0CH03|AT21C_ARATH	Putative RING-H2 finger protein ATL21C OS=Arabidopsis thaliana GN=ATL21C PE=3 SV=1	0.152092	0.162228	0.176722	0.164846	0.162228	0.172345	GO:0016567~P:protein ubiquitination;	GO:0008270~F:zinc ion binding;	GO:0016021~C:integral component of membrane;	-	ath:AT2G46493	PF13639: zf-RING_2;	Membrane {ECO:0000305}; Single-pass membrane
M8BZX4_AEGTA	tr|M8BZX4|M8BZX4_AEGTA	Putative disease resistance protein RGA1 OS=Aegilops tauschii GN=F775_12839 PE=4 SV=1	0.172345	0.162228	0.160273	0.164846	0.141933	0.152092	-	GO:0043531~F:ADP binding	-	-		PF00931:NB-ARC	-
RH10_ORYSJ	sp|Q7Y183|RH10_ORYSJ	DEAD-box ATP-dependent RNA helicase 10 OS=Oryza sativa subsp. japonica GN=Os03g0669000 PE=2 SV=1	0.172345	0.172345	0.170386	0.15665	0.162228	0.141933	-	GO:0003723~F:RNA binding; GO:0004386~F:helicase activity; GO:0005524~F:ATP binding;	-	K14777	osa:4333678	PF00271: Helicase_C; PF00270: DEAD;	-
FH3_ORYSJ	sp|Q7G6K7|FH3_ORYSJ	Formin-like protein 3 OS=Oryza sativa subsp. japonica GN=FH3 PE=2 SV=2	0.172345	0.186797	0.160273	0.144665	0.141933	0.152092	GO:0009556~P:microsporogenesis; GO:0045010~P:actin nucleation;	GO:0004721~F:phosphoprotein phosphatase activity;	GO:0005819~C:spindle; GO:0009574~C:preprophase band; GO:0009524~C:phragmoplast; GO:0005884~C:actin filament;	-	osa:4347999	PF10409: PTEN_C2; PF02181: FH2;	-
MA654_ARATH	sp|Q9LZY0|MA654_ARATH	65-kDa microtubule-associated protein 4 OS=Arabidopsis thaliana GN=MAP65-4 PE=1 SV=2	0.152092	0.172345	0.176722	0.15665	0.172345	0.152092	GO:0007067~P:mitotic nuclear division; GO:0000226~P:microtubule cytoskeleton organization; GO:0000910~P:cytokinesis;	-	GO:0000922~C:spindle pole; GO:0005634~C:nucleus; GO:0005874~C:microtubule; GO:0005737~C:cytoplasm;	K16732	ath:AT3G60840	PF03999: MAP65_ASE1;	Nucleus {ECO:0000250}. Cytoplasm
SRF5_ARATH	sp|Q6R2K1|SRF5_ARATH	Protein STRUBBELIG-RECEPTOR FAMILY 5 OS=Arabidopsis thaliana GN=SRF5 PE=2 SV=1	0.112439	0.180486	0.160273	0.15665	0.214796	0.162228	-	GO:0004672~F:protein kinase activity; GO:0005524~F:ATP binding;	GO:0016021~C:integral component of membrane;	-	ath:AT1G78980	PF00069: Pkinase; PF08263: LRRNT_2; PF13855: LRR_8;	Membrane {ECO:0000305}; Single-pass membrane
CDPKC_ARATH	sp|Q42396|CDPKC_ARATH	Calcium-dependent protein kinase 12 OS=Arabidopsis thaliana GN=CPK12 PE=1 SV=1	0.152092	0.144665	0.170386	0.164846	0.162228	0.182448	GO:0009738~P:abscisic acid-activated signaling pathway;	GO:0004674~F:protein serine/threonine kinase activity; GO:0005509~F:calcium ion binding; GO:0005524~F:ATP binding;	-	K13412: CPK; calcium-dependent protein kinase [EC:2.7.11.1]	ath:AT5G23580	PF00069: Pkinase; PF13499: EF-hand_7; PF00036: EF-hand_1;	-
B9GHV3_POPTR	tr|B9GHV3|B9GHV3_POPTR	Uncharacterized protein OS=Populus trichocarpa GN=POPTR_0001s30450g PE=4 SV=2	0.172345	0.162228	0.170386	0.15665	0.154762	0.152092	-	-	-	-	pop:POPTR_0001s30450g	PF13041:PPR_2; PF12854:PPR_1; PF01535:PPR	-
BH150_ARATH	sp|Q9M9L6|BH150_ARATH	Transcription factor bHLH150 OS=Arabidopsis thaliana GN=BHLH150 PE=1 SV=1	0.152092	0.162228	0.170386	0.164846	0.162228	0.172345	GO:0006351~P:transcription, DNA-templated; GO:0006355~P:regulation of transcription, DNA-templated;	GO:0003700~F:sequence-specific DNA binding transcription factor activity; GO:0003677~F:DNA binding;	GO:0005634~C:nucleus;	-	ath:AT3G05800	-	Nucleus {ECO:0000255|PROSITE-
DYHB_CHLRE	sp|Q39565|DYHB_CHLRE	Dynein beta chain, flagellar outer arm OS=Chlamydomonas reinhardtii GN=ODA4 PE=3 SV=1	0.176722	0.154762	0.170386	0.15665	0.162228	0.152092	GO:0007018~P:microtubule-based movement; GO:0030030~P:cell projection organization;	GO:0003777~F:microtubule motor activity; GO:0016887~F:ATPase activity; GO:0005524~F:ATP binding;	GO:0031514~C:motile cilium; GO:0005874~C:microtubule; GO:0030286~C:dynein complex; GO:0005737~C:cytoplasm;	-		PF12777: MT; PF03028: Dynein_heavy; PF08393: DHC_N2; PF08385: DHC_N1; PF12780: AAA_8; PF07728: AAA_5;	Cell projection, cilium, flagellum.
L1J0W0_GUITH	tr|L1J0W0|L1J0W0_GUITH	Uncharacterized protein OS=Guillardia theta CCMP2712 GN=GUITHDRAFT_112078 PE=4 SV=1	0.172345	0.172345	0.152092	0.164846	0.162228	0.152092	-	-	-	-	gtt:GUITHDRAFT_112078	-	-
M4EYX8_BRARP	tr|M4EYX8|M4EYX8_BRARP	Midasin OS=Brassica rapa subsp. pekinensis GN=Bra034020 PE=3 SV=1	0.176722	0.172345	0.170386	0.144665	0.154762	0.152092	GO:0006461~P:protein complex assembly	GO:0016887~F:ATPase activity; GO:0005524~F:ATP binding	GO:0005634~C:nucleus	-		PF07728:AAA_5	Nucleus {ECO:0000256|PIRNR:PIRNR010340}.
NHX7_ARATH	sp|Q9LKW9|NHX7_ARATH	Sodium/hydrogen exchanger 7 OS=Arabidopsis thaliana GN=NHX7 PE=1 SV=1	0.141933	0.144665	0.160273	0.164846	0.172345	0.196863	GO:0006814~P:sodium ion transport; GO:0009651~P:response to salt stress; GO:0000302~P:response to reactive oxygen species; GO:0006979~P:response to oxidative stress; GO:0042542~P:response to hydrogen peroxide; GO:2000377~P:regulation of reactive oxygen species metabolic process; GO:0010163~P:high-affinity potassium ion import;	GO:0015299~F:solute:proton antiporter activity;	GO:0005886~C:plasma membrane; GO:0016021~C:integral component of membrane; GO:0009941~C:chloroplast envelope;	-	ath:AT2G01980	PF00999: Na_H_Exchanger; PF00027: cNMP_binding;	Cell membrane {ECO:0000269|PubMed:11884687,
ATH1_ARATH	sp|P48731|ATH1_ARATH	Homeobox protein ATH1 OS=Arabidopsis thaliana GN=ATH1 PE=1 SV=1	0.160273	0.196863	0.160273	0.144665	0.172345	0.134551	GO:0010228~P:vegetative to reproductive phase transition of meristem; GO:0006351~P:transcription, DNA-templated; GO:0090470~P:shoot organ boundary specification; GO:0010371~P:regulation of gibberellin biosynthetic process; GO:0009640~P:photomorphogenesis; GO:0008285~P:negative regulation of cell proliferation; GO:0010227~P:floral organ abscission;	GO:0003700~F:sequence-specific DNA binding transcription factor activity; GO:0043565~F:sequence-specific DNA binding; GO:0003677~F:DNA binding;	GO:0005634~C:nucleus;	-	ath:AT4G32980	PF07526: POX; PF05920: Homeobox_KN;	Nucleus {ECO:0000305}.
A0A059BQ85_EUCGR	tr|A0A059BQ85|A0A059BQ85_EUCGR	Uncharacterized protein OS=Eucalyptus grandis GN=EUGRSUZ_F01601 PE=4 SV=1	0.164846	0.154762	0.160273	0.164846	0.162228	0.172345	GO:0009058~P:biosynthetic	-	-	-	egr:104448789	PF00534:Glycos_transf_1	-
AB28G_ARATH	sp|Q9FF46|AB28G_ARATH	ABC transporter G family member 28 OS=Arabidopsis thaliana GN=ABCG28 PE=3 SV=1	0.152092	0.144665	0.152092	0.174919	0.190574	0.162228	GO:0006810~P:transport;	GO:0016887~F:ATPase activity; GO:0005524~F:ATP binding;	GO:0016021~C:integral component of membrane;	-	ath:AT5G60740	PF00005: ABC_tran;	Membrane {ECO:0000250}; Multi-pass membrane
J3MQV6_ORYBR	tr|J3MQV6|J3MQV6_ORYBR	Uncharacterized protein OS=Oryza brachyantha GN=OB08G14850 PE=4 SV=1	0.186797	0.119732	0.101135	0.174919	0.20877	0.152092	-	-	-	-		PF12609:DUF3774	-
B8LBZ2_THAPS	tr|B8LBZ2|B8LBZ2_THAPS	Predicted protein OS=Thalassiosira pseudonana GN=THAPSDRAFT_8762 PE=4 SV=1	0.152092	0.172345	0.176722	0.164846	0.154762	0.162228	-	GO:0003677~F:DNA binding; GO:0005524~F:ATP binding	-	K10875: RAD54L, RAD54; DNA repair and recombination protein RAD54 and RAD54-like protein [EC:3.6.4.-]	tps:THAPSDRAFT_8762	PF00176:SNF2_N; PF00271:Helicase_C	-
M8BL02_AEGTA	tr|M8BL02|M8BL02_AEGTA	Glutamate synthase (NADH), amyloplastic OS=Aegilops tauschii GN=F775_05881 PE=4 SV=1	0.182448	0.154762	0.152092	0.164846	0.154762	0.152092	GO:0009651~P:response to salt stress; GO:0097054~P:L-glutamate biosynthetic process; GO:0006096~P:glycolytic process; GO:0006094~P:gluconeogenesis; GO:0048589~P:developmental growth; GO:0019676~P:ammonia assimilation cycle	GO:0005506~F:iron ion binding; GO:0016040~F:glutamate synthase (NADH) activity; GO:0010181~F:FMN binding; GO:0050660~F:flavin adenine dinucleotide binding; GO:0051538~F:3 iron, 4 sulfur cluster binding	GO:0009570~C:chloroplast stroma	-		PF07992:Pyr_redox_2; PF01493:GXGXG; PF01645:Glu_synthase; PF04898:Glu_syn_central; PF00310:GATase_2; PF14691:Fer4_20	-
K3WPB3_PYTUL	tr|K3WPB3|K3WPB3_PYTUL	Uncharacterized protein OS=Pythium ultimum DAOM BR144 GN=PYU1_G006791 PE=4 SV=1	0.164846	0.154762	0.152092	0.164846	0.172345	0.162228	-	-	-	-		-	-
UFSP_ORYSJ	sp|Q0INW1|UFSP_ORYSJ	Probable Ufm1-specific protease OS=Oryza sativa subsp. japonica GN=Os12g0285500 PE=2 SV=2	0.160273	0.172345	0.160273	0.164846	0.172345	0.162228	-	GO:0008234~F:cysteine-type peptidase activity;	-	-	osa:4351994	PF07910: Peptidase_C78;	-
C71BN_ARATH	sp|Q9LTM0|C71BN_ARATH	Cytochrome P450 71B23 OS=Arabidopsis thaliana GN=CYP71B23 PE=2 SV=1	0.160273	0.172345	0.152092	0.164846	0.182448	0.162228	GO:0044550~P:secondary metabolite biosynthetic process; GO:0098542~P:defense response to other organism;	GO:0016709~F:oxidoreductase activity, acting on paired donors, with incorporation or reduction of molecular oxygen, NAD(P)H as one donor, and incorporation of one atom of oxygen; GO:0005506~F:iron ion binding; GO:0020037~F:heme binding;	GO:0016020~C:membrane; GO:0016021~C:integral component of membrane;	K00517: E1.14.-.-;	ath:AT3G26210	PF00067: p450;	Membrane {ECO:0000305}; Single-pass membrane
Y4052_ARATH	sp|Q8VYT3|Y4052_ARATH	Probable LRR receptor-like serine/threonine-protein kinase At4g30520 OS=Arabidopsis thaliana GN=At4g30520 PE=2 SV=1	0.160273	0.162228	0.160273	0.164846	0.172345	0.152092	GO:0010150~P:leaf senescence;	GO:0004674~F:protein serine/threonine kinase activity; GO:0005524~F:ATP binding;	GO:0005886~C:plasma membrane; GO:0016021~C:integral component of membrane;	-	ath:AT4G30520	PF07714: Pkinase_Tyr; PF08263: LRRNT_2; PF12799: LRR_4; PF00560: LRR_1;	Cell membrane; Single-pass type I membrane
PP171_ARATH	sp|O81028|PP171_ARATH	Pentatricopeptide repeat-containing protein At2g26790, mitochondrial OS=Arabidopsis thaliana GN=At2g26790 PE=2 SV=1	0.160273	0.186797	0.176722	0.144665	0.154762	0.152092	-	-	GO:0005739~C:mitochondrion;	-	ath:AT2G26790	PF12854: PPR_1; PF01535: PPR;	Mitochondrion {ECO:0000305}.
U5GXC6_POPTR	tr|U5GXC6|U5GXC6_POPTR	Uncharacterized protein OS=Populus trichocarpa GN=POPTR_0001s39660g PE=4 SV=1	0.214796	0.119732	0.198703	0.164846	0.154762	0.113278	GO:0046148~P:pigment biosynthetic process	GO:0046872~F:metal ion binding; GO:0004097~F:catechol oxidase activity	-	-	pop:POPTR_0001s39660g	PF00264:Tyrosinase; PF12143:PPO1_KFDV; PF12142:PPO1_DWL	-
PHYC_SORBI	sp|P93528|PHYC_SORBI	Phytochrome C OS=Sorghum bicolor GN=PHYC PE=2 SV=1	0.160273	0.154762	0.160273	0.186797	0.110957	0.196863	GO:0006351~P:transcription, DNA-templated; GO:0006355~P:regulation of transcription, DNA-templated; GO:0010155~P:regulation of proton transport; GO:0009585~P:red, far-red light phototransduction; GO:0017006~P:protein-tetrapyrrole linkage; GO:0018298~P:protein-chromophore linkage; GO:0046777~P:protein autophosphorylation; GO:0009630~P:gravitropism; GO:0009584~P:detection of visible light; GO:00076…	GO:0009881~F:photoreceptor activity; GO:0000155~F:phosphorelay sensor kinase activity; GO:0005524~F:ATP binding;	GO:0016020~C:membrane;	-		PF00360: PHY; PF08446: PAS_2; PF00989: PAS; PF00512: HisKA; PF02518: HATPase_c; PF01590: GAF;	-
R1DEN5_EMIHU	tr|R1DEN5|R1DEN5_EMIHU	Uncharacterized protein OS=Emiliania huxleyi CCMP1516 GN=EMIHUDRAFT_461892 PE=4 SV=1	0.176722	0.154762	0.160273	0.164846	0.141933	0.162228	-	-	-	-	ehx:EMIHUDRAFT_461892	-	-
SCP19_ARATH	sp|Q8VZU3|SCP19_ARATH	Serine carboxypeptidase-like 19 OS=Arabidopsis thaliana GN=SCPL19 PE=1 SV=1	0.152092	0.154762	0.160273	0.164846	0.172345	0.172345	GO:0019748~P:secondary metabolic process;	GO:0016752~F:sinapoyltransferase activity; GO:0047202~F:sinapoylglucose-choline O-sinapoyltransferase activity; GO:0004185~F:serine-type carboxypeptidase activity;	GO:0005576~C:extracellular region;	K09756: SCPL19, SNG2; serine carboxypeptidase-like 19 [EC:3.4.16.- 2.3.1.91]	ath:AT5G09640	PF00450: Peptidase_S10;	Secreted {ECO:0000305}.
A0A087GHA8_ARAAL	tr|A0A087GHA8|A0A087GHA8_ARAAL	Uncharacterized protein OS=Arabis alpina GN=AALP_AA7G109900 PE=4 SV=1	0.176722	0.162228	0.170386	0.15665	0.141933	0.152092	-	-	-	-		-	-
A0A067FM60_CITSI	tr|A0A067FM60|A0A067FM60_CITSI	Uncharacterized protein OS=Citrus sinensis GN=CISIN_1g002844mg PE=4 SV=1	0.152092	0.154762	0.176722	0.164846	0.154762	0.182448	-	-	-	-		PF04109:APG9	-
GYRA_ARATH	sp|Q9CAF6|GYRA_ARATH	Probable DNA gyrase subunit A, chloroplastic/mitochondrial OS=Arabidopsis thaliana GN=GYRA PE=2 SV=2	0.194338	0.172345	0.152092	0.144665	0.141933	0.141933	GO:0006351~P:transcription, DNA-templated; GO:0006355~P:regulation of transcription, DNA-templated; GO:0006268~P:DNA unwinding involved in DNA replication; GO:0006265~P:DNA topological change; GO:0007059~P:chromosome segregation;	GO:0003918~F:DNA topoisomerase type II (ATP-hydrolyzing) activity; GO:0003677~F:DNA binding; GO:0005524~F:ATP binding;	GO:0009295~C:nucleoid; GO:0005739~C:mitochondrion; GO:0016592~C:mediator complex; GO:0009330~C:DNA topoisomerase complex (ATP-hydrolyzing); GO:0005694~C:chromosome; GO:0009507~C:chloroplast;	K02469	ath:AT3G10690	PF00521: DNA_topoisoIV; PF03989: DNA_gyraseA_C;	Plastid, chloroplast
DNAK_GRATL	sp|Q6B8V2|DNAK_GRATL	Chaperone protein dnaK OS=Gracilaria tenuistipitata var. liui GN=dnaK PE=3 SV=1	0.194338	0.154762	0.170386	0.12994	0.154762	0.141933	GO:0006457~P:protein folding;	GO:0005524~F:ATP binding;	GO:0009507~C:chloroplast;	-		PF00012: HSP70;	Plastid, chloroplast.
ORP2A_ARATH	sp|Q940Y1|ORP2A_ARATH	Oxysterol-binding protein-related protein 2A OS=Arabidopsis thaliana GN=ORP2A PE=2 SV=1	0.172345	0.172345	0.160273	0.15665	0.154762	0.162228	GO:0006869~P:lipid transport;	GO:0008289~F:lipid binding;	-	-	ath:AT4G22540	PF01237: Oxysterol_BP;	-
YCF2_OENAR	sp|B0Z4R9|YCF2_OENAR	Protein ycf2 OS=Oenothera argillicola GN=ycf2-A PE=3 SV=1	0.152092	0.154762	0.176722	0.15665	0.154762	0.172345	-	GO:0005524~F:ATP binding;	GO:0009570~C:chloroplast stroma;	-		PF05695: DUF825;	Plastid, chloroplast stroma
G8E3S6_SESIN	tr|G8E3S6|G8E3S6_SESIN	NBS-LRR class disease resistance protein (Fragment) OS=Sesamum indicum PE=4 SV=1	0.160273	0.180486	0.141933	0.164846	0.162228	0.162228	-	GO:0043531~F:ADP binding	-	-		PF00931:NB-ARC	-
DOT3_ARATH	sp|Q9LFU0|DOT3_ARATH	Putative BTB/POZ domain-containing protein DOT3 OS=Arabidopsis thaliana GN=DOT3 PE=3 SV=1	0.164846	0.162228	0.176722	0.15665	0.154762	0.172345	GO:0048367~P:shoot system development; GO:0016567~P:protein ubiquitination; GO:0080022~P:primary root development; GO:0010087~P:phloem or xylem histogenesis; GO:0010305~P:leaf vascular tissue pattern formation; GO:0010588~P:cotyledon vascular tissue pattern formation;	-	-	-	ath:AT5G10250	PF03000: NPH3;	-
PP340_ARATH	sp|Q9SUD8|PP340_ARATH	Pentatricopeptide repeat-containing protein At4g28010 OS=Arabidopsis thaliana GN=At4g28010 PE=2 SV=1	0.164846	0.172345	0.152092	0.15665	0.172345	0.152092	-	-	-	-	ath:AT4G28010	PF13041: PPR_2; PF12854: PPR_1; PF01535: PPR;	-
UCRIA_WHEAT	sp|Q7X9A6|UCRIA_WHEAT	Cytochrome b6-f complex iron-sulfur subunit, chloroplastic OS=Triticum aestivum GN=petC PE=2 SV=1	0.160273	0.162228	0.160273	0.15665	0.172345	0.172345	GO:0015979~P:photosynthesis;	GO:0008121~F:ubiquinol-cytochrome-c reductase activity; GO:0009496~F:plastoquinol--plastocyanin reductase activity; GO:0046872~F:metal ion binding; GO:0045158~F:electron transporter, transferring electrons within cytochrome b6/f complex of photosystem II activity; GO:0051537~F:2 iron, 2 sulfur cluster binding;	GO:0016021~C:integral component of membrane; GO:0009535~C:chloroplast thylakoid membrane;	-		PF00355: Rieske; PF08802: CytB6-F_Fe-S;	Plastid, chloroplast thylakoid membrane
A0A061DKD6_THECC	tr|A0A061DKD6|A0A061DKD6_THECC	ATP-dependent caseinolytic (Clp) protease/crotonase family protein isoform 2 OS=Theobroma cacao GN=TCM_002029 PE=4 SV=1	0.164846	0.180486	0.160273	0.164846	0.172345	0.141933	-	GO:0008233~F:peptidase	-	K05605: HIBCH; 3-hydroxyisobutyryl-CoA hydrolase [EC:3.1.2.4]	tcc:TCM_002029	PF00378:ECH	-
A0A096TP96_MAIZE	tr|A0A096TP96|A0A096TP96_MAIZE	Uncharacterized protein OS=Zea mays GN=Zm.28187 PE=4 SV=1	0.160273	0.172345	0.160273	0.164846	0.162228	0.162228	-	GO:0008270~F:zinc	-	-		PF02373:JmjC	-
MRS22_ARATH	sp|Q9FLG2|MRS22_ARATH	Magnesium transporter MRS2-2 OS=Arabidopsis thaliana GN=MRS2-2 PE=2 SV=1	0.176722	0.162228	0.152092	0.144665	0.141933	0.196863	-	GO:0015095~F:magnesium ion transmembrane transporter activity;	GO:0016021~C:integral component of membrane;	K16075	ath:AT5G64560	PF01544: CorA;	Membrane {ECO:0000250}; Multi-pass membrane
K0RN61_THAOC	tr|K0RN61|K0RN61_THAOC	Uncharacterized protein OS=Thalassiosira oceanica GN=THAOC_33052 PE=4 SV=1	0.172345	0.162228	0.152092	0.164846	0.162228	0.172345	-	-	-	-		-	-
RK22_PEA	sp|P23408|RK22_PEA	50S ribosomal protein L22, chloroplastic OS=Pisum sativum GN=rpl22 PE=2 SV=1	0.182448	0.154762	0.152092	0.164846	0.162228	0.152092	GO:0006412~P:translation;	GO:0003735~F:structural constituent of ribosome; GO:0019843~F:rRNA binding;	GO:0015934~C:large ribosomal subunit; GO:0009507~C:chloroplast;	-		PF00237: Ribosomal_L22;	Plastid, chloroplast.
DAG_ANTMA	sp|Q38732|DAG_ANTMA	DAG protein, chloroplastic OS=Antirrhinum majus GN=DAG PE=2 SV=1	0.164846	0.162228	0.186797	0.144665	0.162228	0.152092	-	-	GO:0009507~C:chloroplast;	-		-	Plastid, chloroplast.
CCU21_ARATH	sp|Q9SHD3|CCU21_ARATH	Cyclin-U2-1 OS=Arabidopsis thaliana GN=CYCU2-1 PE=1 SV=1	0.164846	0.154762	0.176722	0.144665	0.162228	0.172345	GO:0000079~P:regulation of cyclin-dependent protein serine/threonine kinase activity; GO:0051301~P:cell division; GO:0007049~P:cell cycle;	-	-	-	ath:AT2G45080	PF08613: Cyclin;	-
SNX2B_ARATH	sp|B9DFS6|SNX2B_ARATH	Sorting nexin 2B OS=Arabidopsis thaliana GN=SNX2B PE=1 SV=1	0.152092	0.186797	0.176722	0.15665	0.131746	0.162228	GO:0016192~P:vesicle-mediated transport; GO:0016050~P:vesicle organization; GO:0090351~P:seedling development; GO:0015031~P:protein transport; GO:0051604~P:protein maturation; GO:0045324~P:late endosome to vacuole transport; GO:0006897~P:endocytosis; GO:0032502~P:developmental process;	GO:0046982~F:protein heterodimerization activity; GO:0005543~F:phospholipid binding; GO:0035091~F:phosphatidylinositol binding;	GO:0030904~C:retromer complex; GO:0032585~C:multivesicular body membrane; GO:0016020~C:membrane; GO:0005794~C:Golgi apparatus; GO:0019898~C:extrinsic component of membrane; GO:0005829~C:cytosol;	-	ath:AT5G07120	PF09325: Vps5; PF00787: PX;	Cytoplasm. Endosome membrane; Peripheral
ABAH2_ORYSI	sp|Q09J78|ABAH2_ORYSI	Abscisic acid 8'-hydroxylase 2 OS=Oryza sativa subsp. indica GN=CYP707A6 PE=2 SV=1	0.141933	0.172345	0.160273	0.15665	0.162228	0.182448	GO:0046345~P:abscisic acid catabolic process;	GO:0005506~F:iron ion binding; GO:0020037~F:heme binding; GO:0010295~F:(+)-abscisic acid 8'-hydroxylase activity;	GO:0016021~C:integral component of membrane;	-		PF00067: p450;	Membrane {ECO:0000305}; Single-pass membrane
RBL_AMOTI	sp|Q8MD78|RBL_AMOTI	Ribulose bisphosphate carboxylase large chain (Fragment) OS=Amorphophallus titanum GN=rbcL PE=3 SV=1	0.182448	0.154762	0.186797	0.144665	0.131746	0.152092	GO:0019253~P:reductive pentose-phosphate cycle; GO:0009853~P:photorespiration;	GO:0016984~F:ribulose-bisphosphate carboxylase activity; GO:0004497~F:monooxygenase activity; GO:0000287~F:magnesium ion binding;	GO:0009507~C:chloroplast;	-		PF02788: RuBisCO_large_N; PF00016: RuBisCO_large;	Plastid, chloroplast.
D0NWK3_PHYIT	tr|D0NWK3|D0NWK3_PHYIT	Putative uncharacterized protein OS=Phytophthora infestans (strain T30-4) GN=PITG_17663 PE=4 SV=1	0.152092	0.119732	0.152092	0.186797	0.190574	0.211765	GO:0006486~P:protein glycosylation	-	-	K05535: MNN2; alpha 1,2-mannosyltransferase [EC:2.4.1.-]	pif:PITG_17663	PF11051:Mannosyl_trans3	-
ILL3_ORYSJ	sp|Q851L5|ILL3_ORYSJ	IAA-amino acid hydrolase ILR1-like 3 OS=Oryza sativa subsp. japonica GN=ILL3 PE=2 SV=1	0.176722	0.144665	0.160273	0.174919	0.141933	0.162228	-	GO:0016787~F:hydrolase activity;	-	-	osa:4334707	PF01546: Peptidase_M20; PF07687: M20_dimer;	-
Y1666_ARATH	sp|Q9SRE5|Y1666_ARATH	Uncharacterized protein At1g76660 OS=Arabidopsis thaliana GN=At1g76660 PE=1 SV=1	0.186797	0.162228	0.152092	0.15665	0.154762	0.152092	-	-	GO:0005886~C:plasma membrane;	-	ath:AT1G76660	-	-
A0A059DHY6_EUCGR	tr|A0A059DHY6|A0A059DHY6_EUCGR	Uncharacterized protein OS=Eucalyptus grandis GN=EUGRSUZ_A02265 PE=4 SV=1	0.164846	0.172345	0.170386	0.164846	0.119732	0.172345	GO:0016117~P:carotenoid	GO:0016705~F:oxidoreductase	-	-		PF05834:Lycopene_cycl	-
DNMT1_ARATH	sp|P34881|DNMT1_ARATH	DNA (cytosine-5)-methyltransferase 1 OS=Arabidopsis thaliana GN=DMT1 PE=1 SV=1	0.164846	0.154762	0.170386	0.174919	0.162228	0.152092	GO:0010069~P:zygote asymmetric cytokinesis in embryo sac; GO:0006349~P:regulation of gene expression by genetic imprinting; GO:0009910~P:negative regulation of flower development; GO:0010216~P:maintenance of DNA methylation; GO:0010424~P:DNA methylation on cytosine within a CG sequence; GO:0009294~P:DNA mediated transformation; GO:0016568~P:chromatin modification;	GO:0008168~F:methyltransferase activity; GO:0003677~F:DNA binding; GO:0003886~F:DNA (cytosine-5-)-methyltransferase activity; GO:0003682~F:chromatin binding;	GO:0005634~C:nucleus;	K00558: DNMT1, dcm; DNA (cytosine-5)-methyltransferase 1 [EC:2.1.1.37]	ath:AT5G49160	PF12047: DNMT1-RFD; PF01426: BAH;	Nucleus {ECO:0000305}.
B4FIX0_MAIZE	tr|B4FIX0|B4FIX0_MAIZE	Fiber protein Fb2 OS=Zea mays GN=LOC100282502 PE=2 SV=1	0.160273	0.162228	0.170386	0.174919	0.162228	0.162228	-	-	-	-	zma:100282502	PF05605:zf-Di19; PF14571:Di19_C	-
VATH_ARATH	sp|Q9LX65|VATH_ARATH	V-type proton ATPase subunit H OS=Arabidopsis thaliana GN=VHA-H PE=2 SV=1	0.152092	0.144665	0.170386	0.174919	0.162228	0.172345	GO:0015991~P:ATP hydrolysis coupled proton transport;	GO:0046961~F:proton-transporting ATPase activity, rotational mechanism;	GO:0005773~C:vacuole; GO:0000221~C:vacuolar proton-transporting V-type ATPase, V1 domain; GO:0005774~C:vacuolar membrane; GO:0005886~C:plasma membrane; GO:0000325~C:plant-type vacuole; GO:0005794~C:Golgi apparatus; GO:0009507~C:chloroplast;	K02144: ATPeV1H; V-type H+-transporting ATPase subunit H	ath:AT3G42050	PF03224: V-ATPase_H_N; PF11698: V-ATPase_H_C;	Vacuole membrane
C3H29_ARATH	sp|Q9XEE6|C3H29_ARATH	Zinc finger CCCH domain-containing protein 29 OS=Arabidopsis thaliana GN=At2g40140 PE=2 SV=1	0.176722	0.186797	0.152092	0.15665	0.141933	0.152092	GO:0009409~P:response to cold; GO:0010200~P:response to chitin; GO:0006355~P:regulation of transcription, DNA-templated; GO:0050832~P:defense response to fungus;	GO:0003700~F:sequence-specific DNA binding transcription factor activity; GO:0046872~F:metal ion binding; GO:0003677~F:DNA binding;	GO:0005634~C:nucleus;	-	ath:AT2G40140	PF00642: zf-CCCH;	Nucleus {ECO:0000305}.
HEM2_PHYPA	sp|Q43058|HEM2_PHYPA	Delta-aminolevulinic acid dehydratase, chloroplastic OS=Physcomitrella patens subsp. patens GN=HEMB PE=2 SV=1	0.160273	0.172345	0.160273	0.164846	0.172345	0.162228	GO:0006782~P:protoporphyrinogen IX biosynthetic process; GO:0015995~P:chlorophyll biosynthetic process;	GO:0004655~F:porphobilinogen synthase activity; GO:0046872~F:metal ion binding;	GO:0009507~C:chloroplast;	K01698: hemB, ALAD; porphobilinogen synthase [EC:4.2.1.24]	ppp:PHYPADRAFT_221821	PF00490: ALAD;	Plastid, chloroplast.
RLA2A_MAIZE	sp|P46252|RLA2A_MAIZE	60S acidic ribosomal protein P2A OS=Zea mays GN=RPP2A PE=1 SV=3	0.182448	0.196863	0.152092	0.144665	0.141933	0.141933	GO:0006414~P:translational elongation;	GO:0003735~F:structural constituent of ribosome;	GO:0005840~C:ribosome;	K02943: RP-LP2, RPLP2; large subunit ribosomal protein LP2	zma:542323	-	-
RPOB_BIGNA	sp|Q06J17|RPOB_BIGNA	DNA-directed RNA polymerase subunit beta OS=Bigelowiella natans GN=rpoB PE=3 SV=1	0.164846	0.162228	0.160273	0.164846	0.154762	0.162228	GO:0006351~P:transcription, DNA-templated;	GO:0032549~F:ribonucleoside binding; GO:0003899~F:DNA-directed RNA polymerase activity; GO:0003677~F:DNA binding;	GO:0009507~C:chloroplast;	-		PF04560: RNA_pol_Rpb2_7; PF00562: RNA_pol_Rpb2_6; PF10385: RNA_pol_Rpb2_45; PF04565: RNA_pol_Rpb2_3; PF04561: RNA_pol_Rpb2_2; PF04563: RNA_pol_Rpb2_1;	Plastid, chloroplast.
M5VYX8_PRUPE	tr|M5VYX8|M5VYX8_PRUPE	Uncharacterized protein OS=Prunus persica GN=PRUPE_ppa004807mg PE=4 SV=1	0.160273	0.172345	0.152092	0.164846	0.162228	0.172345	GO:0042176~P:regulation of protein catabolic process	GO:0030234~F:enzyme regulator activity	GO:0000502~C:proteasome complex	K03033: PSMD3, RPN3; 26S proteasome regulatory subunit N3	pper:PRUPE_ppa004807mg	PF08375:Rpn3_C; PF01399:PCI	-
AL2C4_ARATH	sp|Q56YU0|AL2C4_ARATH	Aldehyde dehydrogenase family 2 member C4 OS=Arabidopsis thaliana GN=ALDH2C4 PE=1 SV=2	0.164846	0.186797	0.170386	0.15665	0.154762	0.152092	GO:0009699~P:phenylpropanoid biosynthetic process;	GO:0050269~F:coniferyl-aldehyde dehydrogenase activity; GO:0004029~F:aldehyde dehydrogenase (NAD) activity;	GO:0005829~C:cytosol;	K12355: REF1; coniferyl-aldehyde dehydrogenase [EC:1.2.1.68]	ath:AT3G24503	PF00171: Aldedh;	Cytoplasm, cytosol {ECO:0000305}.
RPOC2_MAIZE	sp|P16025|RPOC2_MAIZE	DNA-directed RNA polymerase subunit beta'' OS=Zea mays GN=rpoC2 PE=3 SV=1	0.160273	0.144665	0.160273	0.174919	0.172345	0.172345	GO:0006351~P:transcription, DNA-templated;	GO:0003899~F:DNA-directed RNA polymerase activity; GO:0003677~F:DNA binding;	GO:0009507~C:chloroplast;	K03046: rpoC; DNA-directed RNA polymerase subunit beta' [EC:2.7.7.6]	zma:845227	PF04998: RNA_pol_Rpb1_5; PF05000: RNA_pol_Rpb1_4;	Plastid, chloroplast.
GLT2_ORYSJ	sp|Q0DG35|GLT2_ORYSJ	Glutamate synthase 2 [NADH], chloroplastic OS=Oryza sativa subsp. japonica GN=Os05g0555600 PE=2 SV=2	0.172345	0.172345	0.152092	0.15665	0.172345	0.152092	GO:0097054~P:L-glutamate biosynthetic process; GO:0006541~P:glutamine metabolic process;	GO:0005506~F:iron ion binding; GO:0016040~F:glutamate synthase (NADH) activity; GO:0010181~F:FMN binding; GO:0050660~F:flavin adenine dinucleotide binding; GO:0051538~F:3 iron, 4 sulfur cluster binding;	GO:0009507~C:chloroplast;	-	osa:4339561	PF07992: Pyr_redox_2; PF00070: Pyr_redox; PF01493: GXGXG; PF01645: Glu_synthase; PF04898: Glu_syn_central; PF00310: GATase_2; PF14691: Fer4_20;	Plastid, chloroplast {ECO:0000305}.
CDKA2_ORYSJ	sp|P29619|CDKA2_ORYSJ	Cyclin-dependent kinase A-2 OS=Oryza sativa subsp. japonica GN=CDKA-2 PE=2 SV=1	0.172345	0.154762	0.12994	0.186797	0.190574	0.141933	-	GO:0008353~F:RNA polymerase II carboxy-terminal domain kinase activity; GO:0004693~F:cyclin-dependent protein serine/threonine kinase activity; GO:0005524~F:ATP binding;	-	K02206: CDK2; cyclin-dependent kinase 2 [EC:2.7.11.22]	osa:4328135	PF00069: Pkinase;	-
K3ZH17_SETIT	tr|K3ZH17|K3ZH17_SETIT	Uncharacterized protein OS=Setaria italica GN=Si025866m.g PE=4 SV=1	0.160273	0.180486	0.160273	0.15665	0.162228	0.162228	-	GO:0043531~F:ADP binding	-	-		PF00931:NB-ARC	-
FBD15_ARATH	sp|Q0V7P8|FBD15_ARATH	FBD-associated F-box protein At5g27750 OS=Arabidopsis thaliana GN=At5g27750 PE=2 SV=1	0.164846	0.172345	0.160273	0.164846	0.154762	0.162228	-	-	-	-	ath:AT5G27750	PF07723: LRR_2; PF08387: FBD; PF00646: F-box;	-
DPNP3_ARATH	sp|Q8GY63|DPNP3_ARATH	Probable SAL3 phosphatase OS=Arabidopsis thaliana GN=SAL3 PE=2 SV=1	0.176722	0.128028	0.170386	0.198703	0.172345	0.134551	GO:0006790~P:sulfur compound metabolic process; GO:0046854~P:phosphatidylinositol phosphorylation;	GO:0046872~F:metal ion binding; GO:0004441~F:inositol-1,4-bisphosphate 1-phosphatase activity; GO:0008441~F:3'(2'),5'-bisphosphate nucleotidase activity;	-	K15422: SAL; 3'(2'), 5'-bisphosphate nucleotidase / inositol polyphosphate 1-phosphatase [EC:3.1.3.7 3.1.3.57]	ath:AT5G63990	PF00459: Inositol_P;	-
RH27_ORYSJ	sp|Q84T03|RH27_ORYSJ	DEAD-box ATP-dependent RNA helicase 27 OS=Oryza sativa subsp. japonica GN=Os03g0802700 PE=3 SV=1	0.160273	0.154762	0.152092	0.174919	0.162228	0.172345	-	GO:0003723~F:RNA binding; GO:0004386~F:helicase activity; GO:0005524~F:ATP binding;	-	K13179	osa:4334469	PF00271: Helicase_C; PF13959: DUF4217; PF00270: DEAD;	-
Q6ZAB6_ORYSJ	tr|Q6ZAB6|Q6ZAB6_ORYSJ	Putative uncharacterized protein P0429B05.11 OS=Oryza sativa subsp. japonica GN=P0429B05.11 PE=4 SV=1	0.141933	0.162228	0.170386	0.164846	0.172345	0.172345	-	-	-	-		-	-
GLGS_BETVU	sp|P55232|GLGS_BETVU	Glucose-1-phosphate adenylyltransferase small subunit, chloroplastic/amyloplastic (Fragment) OS=Beta vulgaris GN=AGPB1 PE=2 SV=1	0.160273	0.154762	0.160273	0.164846	0.172345	0.152092	GO:0019252~P:starch biosynthetic process; GO:0005978~P:glycogen biosynthetic process;	GO:0008878~F:glucose-1-phosphate adenylyltransferase activity; GO:0005524~F:ATP binding;	GO:0009507~C:chloroplast; GO:0009501~C:amyloplast;	-		PF00483: NTP_transferase;	Plastid, chloroplast. Plastid, amyloplast.
UBP23_ARATH	sp|Q9FPS4|UBP23_ARATH	Ubiquitin carboxyl-terminal hydrolase 23 OS=Arabidopsis thaliana GN=UBP23 PE=2 SV=2	0.160273	0.162228	0.160273	0.15665	0.162228	0.182448	GO:0061136~P:regulation of proteasomal protein catabolic process; GO:0016579~P:protein deubiquitination; GO:0043161~P:proteasome-mediated ubiquitin-dependent protein catabolic process;	GO:0004843~F:ubiquitin-specific protease activity; GO:0004197~F:cysteine-type endopeptidase activity;	-	K11855	ath:AT5G57990	PF00443: UCH;	-
B9HKK1_POPTR	tr|B9HKK1|B9HKK1_POPTR	Uncharacterized protein OS=Populus trichocarpa GN=POPTR_0008s01540g PE=4 SV=2	0.176722	0.162228	0.160273	0.15665	0.162228	0.141933	-	-	-	-	pop:POPTR_0008s01540g	-	-
UPL3_ARATH	sp|Q6WWW4|UPL3_ARATH	E3 ubiquitin-protein ligase UPL3 OS=Arabidopsis thaliana GN=UPL3 PE=1 SV=1	0.164846	0.154762	0.170386	0.164846	0.162228	0.152092	GO:0010091~P:trichome branching; GO:0042787~P:protein ubiquitination involved in ubiquitin-dependent protein catabolic process; GO:0042023~P:DNA endoreduplication;	GO:0004842~F:ubiquitin-protein transferase activity; GO:0016874~F:ligase activity;	GO:0005886~C:plasma membrane; GO:0005634~C:nucleus; GO:0005737~C:cytoplasm;	K10590: TRIP12; E3 ubiquitin-protein ligase TRIP12 [EC:6.3.2.19]	ath:AT4G38600	PF00632: HECT;	-
VITH3_ORYSJ	sp|Q84ZM7|VITH3_ORYSJ	Vacuolar iron transporter homolog 3 OS=Oryza sativa subsp. japonica GN=Os08g0153300 PE=3 SV=1	0.141933	0.144665	0.160273	0.198703	0.190574	0.162228	GO:0055072~P:iron ion homeostasis; GO:0006811~P:ion transport;	-	GO:0005774~C:vacuolar membrane; GO:0016021~C:integral component of membrane;	-		PF01988: VIT1;	Vacuole membrane {ECO:0000305}; Multi-pass
SAT5_ARATH	sp|Q42538|SAT5_ARATH	Serine acetyltransferase 5 OS=Arabidopsis thaliana GN=SAT5 PE=1 SV=1	0.186797	0.180486	0.160273	0.12994	0.141933	0.141933	GO:0006535~P:cysteine biosynthetic process from serine;	GO:0009001~F:serine O-acetyltransferase activity;	GO:0005829~C:cytosol;	K00640: cysE; serine O-acetyltransferase [EC:2.3.1.30]	ath:AT5G56760	PF06426: SATase_N; PF00132: Hexapep;	Cytoplasm {ECO:0000269|PubMed:9830017}.
DYHC2_CHLRE	sp|Q9SMH5|DYHC2_CHLRE	Cytoplasmic dynein 2 heavy chain 1 OS=Chlamydomonas reinhardtii GN=DHC1B PE=1 SV=2	0.160273	0.172345	0.170386	0.15665	0.162228	0.162228	GO:0007275~P:multicellular organismal development; GO:0044458~P:motile cilium assembly; GO:0007018~P:microtubule-based movement; GO:0008152~P:metabolic process; GO:0072594~P:establishment of protein localization to organelle;	GO:0003774~F:motor activity; GO:0003777~F:microtubule motor activity; GO:0016887~F:ATPase activity; GO:0005524~F:ATP binding;	GO:0005886~C:plasma membrane; GO:0031514~C:motile cilium; GO:0005874~C:microtubule; GO:0030286~C:dynein complex; GO:0097014~C:ciliary cytoplasm; GO:0005930~C:axoneme; GO:0005858~C:axonemal dynein complex;	K10414: DYNC2H, DNCH2; dynein heavy chain 2, cytosolic	cre:CHLREDRAFT_24009	PF12777: MT; PF03028: Dynein_heavy; PF08393: DHC_N2; PF08385: DHC_N1; PF12780: AAA_8; PF07728: AAA_5;	Cytoplasm, cytoskeleton, flagellum basal
ATK1_ARATH	sp|Q07970|ATK1_ARATH	Kinesin-1 OS=Arabidopsis thaliana GN=ATK1 PE=2 SV=1	0.152092	0.154762	0.141933	0.186797	0.182448	0.162228	GO:0000070~P:mitotic sister chromatid segregation; GO:0007018~P:microtubule-based movement; GO:0051301~P:cell division; GO:0009971~P:anastral spindle assembly involved in male meiosis;	GO:0016887~F:ATPase activity; GO:0008569~F:ATP-dependent microtubule motor activity, minus-end-directed; GO:0005524~F:ATP binding;	GO:0009524~C:phragmoplast; GO:0005634~C:nucleus; GO:0005872~C:minus-end kinesin complex; GO:0005874~C:microtubule; GO:0005871~C:kinesin complex; GO:0005737~C:cytoplasm;	K10405	ath:AT4G21270	PF00225: Kinesin;	Cytoplasm, cytoskeleton {ECO:0000305}.
H2B6_ARATH	sp|O23629|H2B6_ARATH	Histone H2B.6 OS=Arabidopsis thaliana GN=H2B PE=1 SV=3	0.164846	0.172345	0.170386	0.15665	0.162228	0.152092	-	GO:0003677~F:DNA binding;	GO:0000786~C:nucleosome; GO:0005730~C:nucleolus; GO:0009534~C:chloroplast thylakoid; GO:0009570~C:chloroplast stroma;	K11252: H2B; histone H2B	ath:AT3G45980	PF00125: Histone;	Nucleus {ECO:0000250}. Chromosome
A4RWX3_OSTLU	tr|A4RWX3|A4RWX3_OSTLU	Uncharacterized protein OS=Ostreococcus lucimarinus (strain CCE9901) GN=OSTLU_31489 PE=4 SV=1	0.164846	0.180486	0.152092	0.144665	0.162228	0.162228	GO:0009411~P:response to UV; GO:0006281~P:DNA repair	GO:0000166~F:nucleotide binding; GO:0003677~F:DNA binding; GO:0003914~F:DNA (6-4) photolyase activity	-	K02295: CRY; cryptochrome	olu:OSTLU_31489	PF03441:FAD_binding_7; PF00875:DNA_photolyase	-
GDL47_ARATH	sp|Q9SIZ6|GDL47_ARATH	GDSL esterase/lipase At2g40250 OS=Arabidopsis thaliana GN=At2g40250 PE=2 SV=1	0.176722	0.144665	0.141933	0.186797	0.172345	0.162228	GO:0016042~P:lipid catabolic process;	GO:0016788~F:hydrolase activity, acting on ester bonds;	GO:0005576~C:extracellular region;	-	ath:AT2G40250	PF00657: Lipase_GDSL;	Secreted {ECO:0000305}.
A0A0B2REK0_GLYSO	tr|A0A0B2REK0|A0A0B2REK0_GLYSO	Putative leucine-rich repeat receptor-like serine/threonine-protein kinase OS=Glycine soja GN=glysoja_042432 PE=4 SV=1	0.164846	0.162228	0.160273	0.15665	0.162228	0.172345	-	-	-	-		-	-
D8LLF1_ECTSI	tr|D8LLF1|D8LLF1_ECTSI	Kinesin-like protein (Fragment) OS=Ectocarpus siliculosus GN=Esi_0036_0136 PE=3 SV=1	0.176722	0.128028	0.170386	0.198703	0.162228	0.134551	GO:0007018~P:microtubule-based movement	GO:0003777~F:microtubule motor activity; GO:0005524~F:ATP binding	GO:0005874~C:microtubule; GO:0005871~C:kinesin complex	-		PF00225:Kinesin	-
IF2C_EUGGR	sp|Q9XEK9|IF2C_EUGGR	Translation initiation factor IF-2, chloroplastic (Fragment) OS=Euglena gracilis GN=INFB PE=2 SV=1	0.160273	0.172345	0.186797	0.15665	0.154762	0.152092	-	GO:0003743~F:translation initiation factor activity; GO:0003924~F:GTPase activity; GO:0005525~F:GTP binding;	GO:0009507~C:chloroplast;	-		PF04760: IF2_N; PF11987: IF-2; PF03144: GTP_EFTU_D2; PF00009: GTP_EFTU;	Plastid, chloroplast.
I6Y9Q6_LINUS	tr|I6Y9Q6|I6Y9Q6_LINUS	Putative bromodomain-containing protein OS=Linum usitatissimum PE=4 SV=1	0.202268	0.154762	0.152092	0.15665	0.162228	0.134551	-	-	-	-		PF00439:Bromodomain	-
CRR31_ARATH	sp|Q9LRK6|CRR31_ARATH	Putative cysteine-rich repeat secretory protein 31 OS=Arabidopsis thaliana GN=CRRSP31 PE=3 SV=1	0.172345	0.154762	0.170386	0.174919	0.154762	0.152092	-	-	GO:0005576~C:extracellular region;	-	ath:AT3G22010	PF01657: Stress-antifung;	Secreted {ECO:0000305}.
LBD30_ARATH	sp|O81323|LBD30_ARATH	LOB domain-containing protein 30 OS=Arabidopsis thaliana GN=LBD30 PE=2 SV=1	0.152092	0.162228	0.209663	0.144665	0.131746	0.162228	GO:0010089~P:xylem development; GO:0010199~P:organ boundary specification between lateral organs and the meristem;	-	-	-	ath:AT4G00220	PF03195: DUF260;	-
A0A061QV68_9CHLO	tr|A0A061QV68|A0A061QV68_9CHLO	Cell division protein OS=Tetraselmis sp. GSL018 GN=TSPGSL018_23563 PE=4 SV=1	0.160273	0.162228	0.160273	0.15665	0.154762	0.182448	GO:0051301~P:cell	GO:0004222~F:metalloendopeptidase; GO:0005524~F:ATP	GO:0016020~C:membrane	-		PF01434:Peptidase_M41; PF00004:AAA	-
TYDC2_PETCR	sp|Q06086|TYDC2_PETCR	Tyrosine decarboxylase 2 OS=Petroselinum crispum GN=TYRDC-2 PE=2 SV=1	0.176722	0.162228	0.152092	0.15665	0.172345	0.152092	GO:0006520~P:cellular amino acid metabolic process;	GO:0004837~F:tyrosine decarboxylase activity; GO:0030170~F:pyridoxal phosphate binding;	-	-		PF00282: Pyridoxal_deC;	-
IVD_ARATH	sp|Q9SWG0|IVD_ARATH	Isovaleryl-CoA dehydrogenase, mitochondrial OS=Arabidopsis thaliana GN=IVD PE=1 SV=2	0.176722	0.172345	0.170386	0.144665	0.154762	0.152092	GO:0006552~P:leucine catabolic process; GO:0009083~P:branched-chain amino acid catabolic process;	GO:0008470~F:isovaleryl-CoA dehydrogenase activity; GO:0050660~F:flavin adenine dinucleotide binding; GO:0005524~F:ATP binding;	GO:0005739~C:mitochondrion; GO:0005759~C:mitochondrial matrix;	K00253: IVD, ivd; isovaleryl-CoA dehydrogenase [EC:1.3.8.4]	ath:AT3G45300	PF02771: Acyl-CoA_dh_N; PF02770: Acyl-CoA_dh_M; PF00441: Acyl-CoA_dh_1;	Mitochondrion {ECO:0000269|PubMed:10380813,
RR19_COFAR	sp|A0A376|RR19_COFAR	30S ribosomal protein S19, chloroplastic OS=Coffea arabica GN=rps19 PE=3 SV=1	0.141933	0.162228	0.176722	0.164846	0.154762	0.172345	GO:0006412~P:translation;	GO:0003735~F:structural constituent of ribosome; GO:0019843~F:rRNA binding;	GO:0015935~C:small ribosomal subunit; GO:0009507~C:chloroplast;	-		PF00203: Ribosomal_S19;	Plastid, chloroplast.
SEC1A_ORYSJ	sp|Q7XWP3|SEC1A_ORYSJ	Probable protein transport Sec1a OS=Oryza sativa subsp. japonica GN=Os04g0252400 PE=3 SV=2	0.164846	0.162228	0.170386	0.15665	0.162228	0.152092	GO:0006904~P:vesicle docking involved in exocytosis; GO:0015031~P:protein transport;	-	-	-		PF00995: Sec1;	-
A0A022RH50_ERYGU	tr|A0A022RH50|A0A022RH50_ERYGU	Uncharacterized protein OS=Erythranthe guttata GN=MIMGU_mgv1a000518mg PE=4 SV=1	0.172345	0.162228	0.141933	0.164846	0.172345	0.162228	-	GO:0004674~F:protein; GO:0005524~F:ATP	GO:0016021~C:integral	-		PF00069:Pkinase; PF08263:LRRNT_2; PF00560:LRR_1	-
CTC1_ARATH	sp|D0EL35|CTC1_ARATH	CST complex subunit CTC1 OS=Arabidopsis thaliana GN=CTC1 PE=1 SV=2	0.160273	0.172345	0.160273	0.164846	0.162228	0.162228	GO:0000723~P:telomere maintenance;	GO:0003677~F:DNA binding;	GO:0005634~C:nucleus; GO:0000781~C:chromosome, telomeric region;	-	ath:AT4G09680	PF15491: CTC1_2;	Nucleus {ECO:0000269|PubMed:19854131}.
RH26_ORYSJ	sp|Q0JL73|RH26_ORYSJ	DEAD-box ATP-dependent RNA helicase 26 OS=Oryza sativa subsp. japonica GN=Os01g0618500 PE=2 SV=1	0.152092	0.162228	0.160273	0.164846	0.172345	0.182448	-	GO:0003723~F:RNA binding; GO:0004386~F:helicase activity; GO:0005524~F:ATP binding;	-	-	osa:4326615	PF00271: Helicase_C; PF00270: DEAD;	-
PORA_WHEAT	sp|Q41578|PORA_WHEAT	Protochlorophyllide reductase A, chloroplastic OS=Triticum aestivum GN=PORA PE=3 SV=1	0.141933	0.162228	0.170386	0.174919	0.172345	0.162228	GO:0015979~P:photosynthesis; GO:0015995~P:chlorophyll biosynthetic process;	GO:0016630~F:protochlorophyllide reductase activity;	GO:0009507~C:chloroplast;	-		PF00106: adh_short;	Plastid, chloroplast.
RH52A_ORYSJ	sp|Q0DB53|RH52A_ORYSJ	DEAD-box ATP-dependent RNA helicase 52A OS=Oryza sativa subsp. japonica GN=Os06g0602400 PE=2 SV=2	0.118781	0.136421	0.160273	0.174919	0.198703	0.196863	-	GO:0003723~F:RNA binding; GO:0004386~F:helicase activity; GO:0005524~F:ATP binding;	-	K11594: DDX3X, bel; ATP-dependent RNA helicase DDX3X [EC:3.6.4.13]	osa:4341457	PF00271: Helicase_C; PF00270: DEAD;	-
AB3C_ARATH	sp|Q9LK64|AB3C_ARATH	ABC transporter C family member 3 OS=Arabidopsis thaliana GN=ABCC3 PE=1 SV=1	0.160273	0.154762	0.160273	0.186797	0.172345	0.141933	-	GO:0008559~F:xenobiotic-transporting ATPase activity; GO:0015431~F:glutathione S-conjugate-exporting ATPase activity; GO:0010290~F:chlorophyll catabolite transmembrane transporter activity; GO:0042626~F:ATPase activity, coupled to transmembrane movement of substances; GO:0005524~F:ATP binding;	GO:0005773~C:vacuole; GO:0005774~C:vacuolar membrane; GO:0009506~C:plasmodesma; GO:0000325~C:plant-type vacuole; GO:0016021~C:integral component of membrane; GO:0048046~C:apoplast;	-	ath:AT3G13080	PF00005: ABC_tran; PF00664: ABC_membrane;	Membrane {ECO:0000255|PROSITE-
MEL1_ORYSJ	sp|Q851R2|MEL1_ORYSJ	Protein argonaute MEL1 OS=Oryza sativa subsp. japonica GN=MEL1 PE=2 SV=1	0.152092	0.154762	0.160273	0.174919	0.172345	0.162228	GO:0055046~P:microgametogenesis; GO:0009561~P:megagametogenesis; GO:0007140~P:male meiosis; GO:0033169~P:histone H3-K9 demethylation; GO:0031047~P:gene silencing by RNA; GO:0007143~P:female meiotic division;	GO:0035197~F:siRNA binding;	GO:0005731~C:nucleolus organizer region; GO:0005730~C:nucleolus;	K11593	osa:4334449	PF02171: Piwi; PF02170: PAZ; PF08699: DUF1785;	Nucleus, nucleolus {ECO:0000305}.
RBL_ACRAU	sp|P43222|RBL_ACRAU	Ribulose bisphosphate carboxylase large chain (Fragment) OS=Acrostichum aureum GN=rbcL PE=3 SV=1	0.186797	0.162228	0.170386	0.15665	0.141933	0.141933	GO:0019253~P:reductive pentose-phosphate cycle; GO:0009853~P:photorespiration;	GO:0016984~F:ribulose-bisphosphate carboxylase activity; GO:0004497~F:monooxygenase activity; GO:0000287~F:magnesium ion binding;	GO:0009507~C:chloroplast;	-		PF02788: RuBisCO_large_N; PF00016: RuBisCO_large;	Plastid, chloroplast.
TCP13_ARATH	sp|Q9S7W5|TCP13_ARATH	Transcription factor TCP13 OS=Arabidopsis thaliana GN=TCP13 PE=1 SV=1	0.160273	0.172345	0.176722	0.164846	0.131746	0.172345	GO:0006351~P:transcription, DNA-templated; GO:0006355~P:regulation of transcription, DNA-templated; GO:0031347~P:regulation of defense response; GO:0045962~P:positive regulation of development, heterochronic; GO:0009965~P:leaf morphogenesis; GO:0048366~P:leaf development; GO:0030154~P:cell differentiation;	GO:0003700~F:sequence-specific DNA binding transcription factor activity; GO:0003677~F:DNA binding;	GO:0005634~C:nucleus; GO:0009507~C:chloroplast;	-	ath:AT3G02150	PF03634: TCP;	Nucleus {ECO:0000255|PROSITE-
Q1WBS1_9MAGN	tr|Q1WBS1|Q1WBS1_9MAGN	Maturase K (Fragment) OS=Peridiscus lucidus GN=matK PE=3 SV=1	0.164846	0.162228	0.141933	0.174919	0.162228	0.172345	GO:0008033~P:tRNA processing; GO:0006397~P:mRNA processing	GO:0003723~F:RNA binding	GO:0009507~C:chloroplast	-		PF01824:MatK_N; PF01348:Intron_maturas2	Plastid, chloroplast
A0A078I887_BRANA	tr|A0A078I887|A0A078I887_BRANA	BnaC04g13820D protein OS=Brassica napus GN=BnaC04g13820D PE=4 SV=1	0.160273	0.154762	0.170386	0.164846	0.154762	0.172345	-	-	-	-		PF04576:Zein-binding	-
ERG1_ORYSI	sp|A2WWV5|ERG1_ORYSI	Elicitor-responsive protein 1 OS=Oryza sativa subsp. indica GN=ERG1 PE=2 SV=2	0.164846	0.172345	0.198703	0.119732	0.141933	0.162228	GO:0010363~P:regulation of plant-type hypersensitive response; GO:0006612~P:protein targeting to membrane; GO:0009963~P:positive regulation of flavonoid biosynthetic process;	GO:0005544~F:calcium-dependent phospholipid binding;	GO:0005886~C:plasma membrane; GO:0005737~C:cytoplasm;	-		PF00168: C2;	Cytoplasm {ECO:0000269|PubMed:14529272}.
R7QQM9_CHOCR	tr|R7QQM9|R7QQM9_CHOCR	Stackhouse genomic scaffold, scaffold_508 OS=Chondrus crispus GN=CHC_T00000400001 PE=4 SV=1	0.160273	0.144665	0.12994	0.186797	0.182448	0.196863	-	GO:0004326~F:tetrahydrofolylpolyglutamate synthase activity; GO:0005524~F:ATP binding	-	-	ccp:CHC_T00000400001	PF08245:Mur_ligase_M	-
G9J1I4_LILLO	tr|G9J1I4|G9J1I4_LILLO	Heat shock transcription factor OS=Lilium longiflorum GN=HSF1 PE=2 SV=1	0.172345	0.136421	0.152092	0.164846	0.190574	0.152092	GO:0009408~P:response to heat	GO:0003700~F:sequence-specific DNA binding transcription factor activity; GO:0043565~F:sequence-specific DNA binding	GO:0005634~C:nucleus	-		PF00447:HSF_DNA-bind	-
B8C888_THAPS	tr|B8C888|B8C888_THAPS	Uncharacterized protein OS=Thalassiosira pseudonana GN=THAPSDRAFT_23992 PE=4 SV=1	0.141933	0.213886	0.170386	0.144665	0.141933	0.141933	-	GO:0005097~F:Rab GTPase activator activity	-	K18270	tps:THAPSDRAFT_23992	PF13890:Rab3-GTPase_cat	-
J3MRQ4_ORYBR	tr|J3MRQ4|J3MRQ4_ORYBR	Uncharacterized protein OS=Oryza brachyantha GN=OB08G17830 PE=4 SV=1	0.152092	0.180486	0.176722	0.15665	0.162228	0.152092	GO:0006351~P:transcription, DNA-templated	GO:0003899~F:DNA-directed RNA polymerase activity	GO:0005634~C:nucleus	K14721: RPC37, POLR3E; DNA-directed RNA polymerase III subunit RPC5	obr:102702776	PF04801:Sin_N	-
RR10_CYACA	sp|Q9TLV9|RR10_CYACA	30S ribosomal protein S10, chloroplastic OS=Cyanidium caldarium GN=rps10 PE=3 SV=1	0.160273	0.162228	0.170386	0.164846	0.162228	0.162228	GO:0006412~P:translation;	GO:0000049~F:tRNA binding; GO:0003735~F:structural constituent of ribosome;	GO:0005840~C:ribosome; GO:0009507~C:chloroplast;	-		PF00338: Ribosomal_S10;	Plastid, chloroplast.
SPZ5_ARATH	sp|O04582|SPZ5_ARATH	Probable non-inhibitory serpin-Z5 OS=Arabidopsis thaliana GN=At1g62170 PE=2 SV=2	0.141933	0.162228	0.160273	0.164846	0.172345	0.172345	-	-	GO:0005615~C:extracellular space;	K13963: SERPINB; serpin B	ath:AT1G62170	PF00079: Serpin;	-
OE64C_ARATH	sp|Q9LVH5|OE64C_ARATH	Outer envelope protein 64, chloroplastic OS=Arabidopsis thaliana GN=OEP64 PE=1 SV=1	0.160273	0.162228	0.170386	0.15665	0.162228	0.162228	GO:0015031~P:protein transport;	GO:0016884~F:carbon-nitrogen ligase activity, with glutamine as amido-N-donor;	GO:0009536~C:plastid; GO:0031359~C:integral component of chloroplast outer membrane; GO:0009941~C:chloroplast envelope; GO:0009507~C:chloroplast;	-	ath:AT3G17970	PF00515: TPR_1; PF01425: Amidase;	Plastid, chloroplast outer membrane
B9GRY0_POPTR	tr|B9GRY0|B9GRY0_POPTR	Uncharacterized protein OS=Populus trichocarpa GN=POPTR_0002s26170g PE=4 SV=1	0.160273	0.162228	0.176722	0.164846	0.162228	0.152092	-	GO:0004672~F:protein kinase activity; GO:0005524~F:ATP binding	-	-	pop:POPTR_0002s26170g	PF07714:Pkinase_Tyr; PF13855:LRR_8	-
A0A0A9BKD4_ARUDO	tr|A0A0A9BKD4|A0A0A9BKD4_ARUDO	Uncharacterized protein OS=Arundo donax PE=4 SV=1	0.160273	0.154762	0.176722	0.164846	0.141933	0.172345	-	-	-	-		-	-
THD1_SOLTU	sp|P31212|THD1_SOLTU	Threonine dehydratase biosynthetic (Fragment) OS=Solanum tuberosum GN=TD PE=2 SV=1	0.152092	0.162228	0.152092	0.174919	0.190574	0.162228	GO:0009097~P:isoleucine biosynthetic process;	GO:0004794~F:L-threonine ammonia-lyase activity;	GO:0009507~C:chloroplast;	-		PF00585: Thr_dehydrat_C; PF00291: PALP;	Plastid, chloroplast.
A5BUM8_VITVI	tr|A5BUM8|A5BUM8_VITVI	Putative uncharacterized protein OS=Vitis vinifera GN=VITISV_043111 PE=4 SV=1	0.164846	0.186797	0.170386	0.144665	0.154762	0.152092	GO:0015074~P:DNA integration	GO:0003676~F:nucleic acid binding	-	-		PF07727:RVT_2; PF00665:rve; PF12796:Ank_2	-
TILS_HELSJ	sp|Q2EEX9|TILS_HELSJ	tRNA(Ile)-lysidine synthase, plastid OS=Helicosporidium sp. subsp. Simulium jonesii GN=tilS PE=3 SV=1	0.194338	0.162228	0.170386	0.144665	0.141933	0.141933	GO:0008033~P:tRNA processing;	GO:0016874~F:ligase activity; GO:0005524~F:ATP binding;	GO:0009536~C:plastid;	-		PF01171: ATP_bind_3;	Plastid.
5EAS4_NICAT	sp|Q84LG0|5EAS4_NICAT	Probable 5-epi-aristolochene synthase 4 OS=Nicotiana attenuata PE=2 SV=1	0.0458034	0.0458034	0.0458034	0.12994	0.0458034	0.349411	GO:0016114~P:terpenoid biosynthetic process; GO:0006952~P:defense response;	GO:0010333~F:terpene synthase activity; GO:0000287~F:magnesium ion binding;	GO:0005737~C:cytoplasm;	-		PF03936: Terpene_synth_C; PF01397: Terpene_synth;	Cytoplasm {ECO:0000305}.
C5YXA8_SORBI	tr|C5YXA8|C5YXA8_SORBI	Hexokinase OS=Sorghum bicolor GN=Sb09g018720 PE=3 SV=1	0.172345	0.154762	0.160273	0.164846	0.162228	0.162228	GO:0006096~P:glycolytic process	GO:0004396~F:hexokinase activity; GO:0005524~F:ATP binding	-	K00844: HK; hexokinase [EC:2.7.1.1]	sbi:SORBI_09g018720	PF03727:Hexokinase_2; PF00349:Hexokinase_1	-
DRL36_ARATH	sp|Q8VZC7|DRL36_ARATH	Probable disease resistance protein At5g45510 OS=Arabidopsis thaliana GN=At5g45510 PE=1 SV=2	0.164846	0.128028	0.170386	0.186797	0.172345	0.162228	GO:0006952~P:defense response;	GO:0005524~F:ATP binding;	GO:0005886~C:plasma membrane; GO:0005829~C:cytosol;	-	ath:AT5G45510	-	-
FIP2_ARATH	sp|Q9SE95|FIP2_ARATH	FH protein interacting protein FIP2 OS=Arabidopsis thaliana GN=FIP2 PE=1 SV=1	0.160273	0.172345	0.160273	0.15665	0.172345	0.162228	GO:0016567~P:protein ubiquitination; GO:0051260~P:protein homooligomerization;	-	-	-	ath:AT5G55000	PF00805: Pentapeptide; PF02214: BTB_2;	-
B7FWN4_PHATC	tr|B7FWN4|B7FWN4_PHATC	Predicted protein OS=Phaeodactylum tricornutum (strain CCAP 1055/1) GN=PHATRDRAFT_45160 PE=4 SV=1	0.226905	0.162228	0.152092	0.144665	0.141933	0.134551	-	-	-	-	pti:PHATRDRAFT_45160	-	-
CHLB_CYAPA	sp|P48099|CHLB_CYAPA	Light-independent protochlorophyllide reductase subunit B OS=Cyanophora paradoxa GN=chlB PE=3 SV=1	0.194338	0.162228	0.141933	0.144665	0.172345	0.141933	GO:0019685~P:photosynthesis, dark reaction; GO:0036068~P:light-independent chlorophyll biosynthetic process;	GO:0016636~F:oxidoreductase activity, acting on the CH-CH group of donors, iron-sulfur protein as acceptor; GO:0016730~F:oxidoreductase activity, acting on iron-sulfur proteins as donors; GO:0046872~F:metal ion binding; GO:0005524~F:ATP binding; GO:0051539~F:4 iron, 4 sulfur cluster binding;	GO:0009842~C:cyanelle;	-		PF00148: Oxidored_nitro;	Plastid, cyanelle.
P2C19_ARATH	sp|Q9SL76|P2C19_ARATH	Protein phosphatase 2C and cyclic nucleotide-binding/kinase domain-containing protein OS=Arabidopsis thaliana GN=At2g20050 PE=1 SV=2	0.194338	0.144665	0.170386	0.144665	0.119732	0.196863	GO:0006470~P:protein dephosphorylation;	GO:0004722~F:protein serine/threonine phosphatase activity; GO:0004674~F:protein serine/threonine kinase activity; GO:0046872~F:metal ion binding; GO:0008603~F:cAMP-dependent protein kinase regulator activity; GO:0005524~F:ATP binding;	GO:0005886~C:plasma membrane; GO:0005952~C:cAMP-dependent protein kinase complex;	-	ath:AT2G20050	PF00481: PP2C; PF00069: Pkinase; PF00027: cNMP_binding;	-
TRAB1_ORYSJ	sp|Q6ZDF3|TRAB1_ORYSJ	bZIP transcription factor TRAB1 OS=Oryza sativa subsp. japonica GN=TRAB1 PE=1 SV=1	0.172345	0.186797	0.160273	0.144665	0.154762	0.152092	GO:0006351~P:transcription, DNA-templated; GO:0006355~P:regulation of transcription, DNA-templated; GO:0009738~P:abscisic acid-activated signaling pathway;	GO:0044212~F:transcription regulatory region DNA binding; GO:0003700~F:sequence-specific DNA binding transcription factor activity; GO:0043565~F:sequence-specific DNA binding;	GO:0005634~C:nucleus;	K14432: ABF; ABA responsive element binding factor	osa:4345807	PF00170: bZIP_1;	Nucleus {ECO:0000305}.
EF2_BLAHO	sp|Q17152|EF2_BLAHO	Elongation factor 2 OS=Blastocystis hominis PE=2 SV=1	0.152092	0.162228	0.170386	0.15665	0.172345	0.162228	-	GO:0003746~F:translation elongation factor activity; GO:0003924~F:GTPase activity; GO:0005525~F:GTP binding;	GO:0005737~C:cytoplasm;	-		PF03144: GTP_EFTU_D2; PF00009: GTP_EFTU; PF03764: EFG_IV; PF14492: EFG_II; PF00679: EFG_C;	Cytoplasm.
Q1KMU9_WHEAT	tr|Q1KMU9|Q1KMU9_WHEAT	Lipid transfer protein OS=Triticum aestivum GN=LTP PE=2 SV=1	0.160273	0.154762	0.176722	0.164846	0.154762	0.172345	GO:0006869~P:lipid transport	GO:0008289~F:lipid binding	-	-		PF00234:Tryp_alpha_amyl	-
RPOB_NEPOL	sp|Q9TL06|RPOB_NEPOL	DNA-directed RNA polymerase subunit beta OS=Nephroselmis olivacea GN=rpoB PE=3 SV=1	0.152092	0.154762	0.170386	0.164846	0.172345	0.172345	GO:0006351~P:transcription, DNA-templated;	GO:0032549~F:ribonucleoside binding; GO:0003899~F:DNA-directed RNA polymerase activity; GO:0003677~F:DNA binding;	GO:0009507~C:chloroplast;	-		PF04560: RNA_pol_Rpb2_7; PF00562: RNA_pol_Rpb2_6; PF04565: RNA_pol_Rpb2_3; PF04561: RNA_pol_Rpb2_2; PF04563: RNA_pol_Rpb2_1;	Plastid, chloroplast.
C0LL40_9CHLO	tr|C0LL40|C0LL40_9CHLO	Translation elongation factor-1 alpha (Fragment) OS=Bryopsis sp. EE4 PE=2 SV=1	0.164846	0.172345	0.160273	0.15665	0.154762	0.172345	-	GO:0003746~F:translation elongation factor activity; GO:0003924~F:GTPase activity; GO:0005525~F:GTP binding	-	-		PF03144:GTP_EFTU_D2; PF00009:GTP_EFTU	-
K3WLE8_PYTUL	tr|K3WLE8|K3WLE8_PYTUL	Uncharacterized protein OS=Pythium ultimum DAOM BR144 GN=PYU1_G005779 PE=4 SV=1	0.164846	0.172345	0.160273	0.164846	0.162228	0.162228	-	-	-	-		-	-
MASY_CUCSA	sp|P08216|MASY_CUCSA	Malate synthase, glyoxysomal OS=Cucumis sativus PE=2 SV=2	0.152092	0.172345	0.170386	0.164846	0.154762	0.172345	GO:0006099~P:tricarboxylic acid cycle; GO:0006097~P:glyoxylate cycle;	GO:0004474~F:malate synthase activity;	GO:0009514~C:glyoxysome;	-		PF01274: Malate_synthase;	Glyoxysome.
B8CE33_THAPS	tr|B8CE33|B8CE33_THAPS	Uncharacterized protein OS=Thalassiosira pseudonana GN=THAPSDRAFT_25248 PE=4 SV=1	0.141933	0.144665	0.170386	0.257947	0.154762	0.141933	-	GO:0005319~F:lipid transporter activity	GO:0016021~C:integral component of membrane	K06316: RFT1; oligosaccharidyl-lipid flippase family	tps:THAPSDRAFT_25248	PF04506:Rft-1	-
LEC1_CROVR	sp|Q9FVA1|LEC1_CROVR	Mannose-specific lectin 1 OS=Crocus vernus GN=LECCVA1 PE=1 SV=1	0.172345	0.172345	0.160273	0.144665	0.154762	0.152092	-	GO:0005537~F:mannose binding;	-	-		PF01453: B_lectin;	-
G3DR91_BRANA	tr|G3DR91|G3DR91_BRANA	Zeta-carotene desaturase OS=Brassica napus GN=ZDS PE=2 SV=1	0.172345	0.180486	0.141933	0.15665	0.172345	0.162228	GO:0016117~P:carotenoid biosynthetic process	GO:0016719~F:carotene 7,8-desaturase activity	-	-		PF01593:Amino_oxidase	Plastid, chloroplast
TBB1_DAUCA	sp|P20364|TBB1_DAUCA	Tubulin beta-1 chain (Fragment) OS=Daucus carota GN=TUBB1 PE=1 SV=2	0.164846	0.154762	0.209663	0.174919	0.131746	0.141933	GO:0051258~P:protein polymerization; GO:0007017~P:microtubule-based process;	GO:0005200~F:structural constituent of cytoskeleton; GO:0003924~F:GTPase activity; GO:0005525~F:GTP binding;	GO:0005874~C:microtubule; GO:0005737~C:cytoplasm;	-		PF03953: Tubulin_C; PF00091: Tubulin;	Cytoplasm, cytoskeleton.
PP360_ARATH	sp|Q9LFC5|PP360_ARATH	Pentatricopeptide repeat-containing protein At5g01110 OS=Arabidopsis thaliana GN=At5g01110 PE=2 SV=1	0.152092	0.154762	0.160273	0.164846	0.172345	0.172345	-	-	-	-	ath:AT5G01110	PF13041: PPR_2; PF12854: PPR_1; PF01535: PPR;	-
L1JK25_GUITH	tr|L1JK25|L1JK25_GUITH	Uncharacterized protein OS=Guillardia theta CCMP2712 GN=GUITHDRAFT_162382 PE=4 SV=1	0.214796	0.162228	0.160273	0.15665	0.141933	0.126274	-	-	-	-	gtt:GUITHDRAFT_162382	PF13176:TPR_7; PF00515:TPR_1; PF12770:CHAT	-
A0A0B2RPX9_GLYSO	tr|A0A0B2RPX9|A0A0B2RPX9_GLYSO	Poly(ADP-ribose) glycohydrolase 1 OS=Glycine soja GN=glysoja_004906 PE=4 SV=1	0.152092	0.162228	0.186797	0.164846	0.131746	0.182448	-	-	-	-		-	-
PP145_ARATH	sp|Q8LK93|PP145_ARATH	Pentatricopeptide repeat-containing protein At2g02980 OS=Arabidopsis thaliana GN=PCMP-H26 PE=2 SV=2	0.160273	0.154762	0.152092	0.174919	0.172345	0.172345	GO:0031425~P:chloroplast RNA processing;	-	GO:0009507~C:chloroplast;	-	ath:AT2G02980	PF01535: PPR;	-
V7ASK6_PHAVU	tr|V7ASK6|V7ASK6_PHAVU	Uncharacterized protein OS=Phaseolus vulgaris GN=PHAVU_010G143700g PE=4 SV=1	0.160273	0.162228	0.170386	0.15665	0.162228	0.172345	-	-	-	-	pvu:PHAVU_010G143700g	-	-
RTCB_CHLRE	sp|A8JC00|RTCB_CHLRE	tRNA-splicing ligase RtcB homolog OS=Chlamydomonas reinhardtii GN=CHLREDRAFT_139581 PE=3 SV=1	0.164846	0.172345	0.160273	0.15665	0.162228	0.162228	GO:0006388~P:tRNA splicing, via endonucleolytic cleavage and ligation;	GO:0003972~F:RNA ligase (ATP) activity; GO:0046872~F:metal ion binding; GO:0005524~F:ATP binding;	GO:0072669~C:tRNA-splicing ligase complex;	K14415	cre:CHLREDRAFT_139581	PF01139: RtcB;	-
RPOA_CHAGL	sp|Q8M9V7|RPOA_CHAGL	DNA-directed RNA polymerase subunit alpha OS=Chaetosphaeridium globosum GN=rpoA PE=3 SV=1	0.164846	0.180486	0.170386	0.144665	0.154762	0.162228	GO:0006351~P:transcription, DNA-templated; GO:0006281~P:DNA repair;	GO:0003899~F:DNA-directed RNA polymerase activity; GO:0003677~F:DNA binding;	GO:0009507~C:chloroplast;	-		PF01193: RNA_pol_L; PF03118: RNA_pol_A_CTD; PF01000: RNA_pol_A_bac;	Plastid, chloroplast.
ATPX_CYAPA	sp|P48085|ATPX_CYAPA	ATP synthase B' chain, cyanelle OS=Cyanophora paradoxa GN=atpG PE=3 SV=1	0.128028	0.162228	0.116895	0.164846	0.198703	0.182448	GO:0015986~P:ATP synthesis coupled proton transport;	GO:0015078~F:hydrogen ion transmembrane transporter activity;	GO:0045263~C:proton-transporting ATP synthase complex, coupling factor F(o); GO:0016021~C:integral component of membrane; GO:0033115~C:cyanelle thylakoid membrane;	-		PF00430: ATP-synt_B;	Plastid, cyanelle thylakoid membrane
RPOB_PSEAK	sp|Q3ZJ93|RPOB_PSEAK	DNA-directed RNA polymerase subunit beta OS=Pseudendoclonium akinetum GN=rpoB PE=3 SV=1	0.152092	0.154762	0.160273	0.174919	0.172345	0.162228	GO:0006351~P:transcription, DNA-templated;	GO:0032549~F:ribonucleoside binding; GO:0003899~F:DNA-directed RNA polymerase activity; GO:0003677~F:DNA binding;	GO:0009507~C:chloroplast;	-		PF04560: RNA_pol_Rpb2_7; PF00562: RNA_pol_Rpb2_6; PF04565: RNA_pol_Rpb2_3; PF04561: RNA_pol_Rpb2_2; PF04563: RNA_pol_Rpb2_1;	Plastid, chloroplast.
PPR10_ARATH	sp|Q9MAT2|PPR10_ARATH	Pentatricopeptide repeat-containing protein At1g04840 OS=Arabidopsis thaliana GN=PCMP-H64 PE=2 SV=1	0.186797	0.162228	0.152092	0.164846	0.154762	0.141933	-	-	-	-	ath:AT1G04840	PF13041: PPR_2; PF01535: PPR;	-
K8FHZ1_9CHLO	tr|K8FHZ1|K8FHZ1_9CHLO	Uncharacterized protein OS=Bathycoccus prasinos GN=Bathy07g01330 PE=4 SV=1	0.164846	0.162228	0.176722	0.164846	0.141933	0.172345	-	-	-	-	bpg:Bathy07g01330	PF08659:KR	-
J3KWZ5_ORYBR	tr|J3KWZ5|J3KWZ5_ORYBR	Uncharacterized protein OS=Oryza brachyantha GN=OB01G15010 PE=3 SV=1	0.186797	0.136421	0.176722	0.164846	0.141933	0.141933	GO:0016192~P:vesicle-mediated transport; GO:0061025~P:membrane fusion; GO:0006886~P:intracellular protein transport	-	GO:0016020~C:membrane	-		PF00804:Syntaxin; PF05739:SNARE	-
G6PI1_CLAAR	sp|P54234|G6PI1_CLAAR	Glucose-6-phosphate isomerase, cytosolic 1 OS=Clarkia arcuata GN=PGIC1 PE=3 SV=1	0.152092	0.162228	0.170386	0.15665	0.162228	0.172345	GO:0006096~P:glycolytic process; GO:0006094~P:gluconeogenesis;	GO:0004347~F:glucose-6-phosphate isomerase activity;	GO:0005737~C:cytoplasm;	-		PF00342: PGI;	Cytoplasm {ECO:0000250}.
APS2_ARATH	sp|Q43870|APS2_ARATH	ATP sulfurylase 2 OS=Arabidopsis thaliana GN=APS2 PE=1 SV=1	0.176722	0.154762	0.160273	0.164846	0.154762	0.162228	GO:0000103~P:sulfate assimilation; GO:0016310~P:phosphorylation; GO:0070814~P:hydrogen sulfide biosynthetic process; GO:0009970~P:cellular response to sulfate starvation;	GO:0004781~F:sulfate adenylyltransferase (ATP) activity; GO:0005524~F:ATP binding; GO:0004020~F:adenylylsulfate kinase activity;	GO:0005829~C:cytosol; GO:0009570~C:chloroplast stroma; GO:0009507~C:chloroplast;	K13811: PAPSS; 3'-phosphoadenosine 5'-phosphosulfate synthase [EC:2.7.7.4 2.7.1.25]	ath:AT1G19920	PF14306: PUA_2; PF01747: ATP-sulfurylase;	Isoform 2: Cytoplasm {ECO:0000305}.; Isoform 1: Plastid, chloroplast stroma.
A0A059LMK6_9CHLO	tr|A0A059LMK6|A0A059LMK6_9CHLO	Uncharacterized protein OS=Helicosporidium sp. ATCC 50920 GN=H632_c607p0 PE=4 SV=1	0.172345	0.128028	0.116895	0.15665	0.237534	0.152092	-	GO:0003723~F:RNA	-	-		PF02926:THUMP	-
J3L720_ORYBR	tr|J3L720|J3L720_ORYBR	Uncharacterized protein OS=Oryza brachyantha GN=OB01G50260 PE=4 SV=1	0.152092	0.162228	0.160273	0.174919	0.182448	0.162228	-	GO:0000166~F:nucleotide binding	-	-	obr:102721216	PF13041:PPR_2; PF01535:PPR	-
FH8_ORYSJ	sp|Q10Q99|FH8_ORYSJ	Formin-like protein 8 OS=Oryza sativa subsp. japonica GN=FH8 PE=2 SV=1	0.160273	0.162228	0.141933	0.164846	0.172345	0.182448	-	-	GO:0016021~C:integral component of membrane;	-	osa:4331986	PF02181: FH2;	Membrane {ECO:0000305}; Single-pass membrane
VAP11_ARATH	sp|Q8VZ95|VAP11_ARATH	Vesicle-associated protein 1-1 OS=Arabidopsis thaliana GN=PVA11 PE=1 SV=1	0.164846	0.180486	0.152092	0.164846	0.162228	0.152092	GO:0016032~P:viral process; GO:0046907~P:intracellular transport;	-	GO:0032586~C:protein storage vacuole membrane; GO:0000326~C:protein storage vacuole; GO:0005886~C:plasma membrane; GO:0005634~C:nucleus; GO:0016021~C:integral component of membrane; GO:0005789~C:endoplasmic reticulum membrane; GO:0005783~C:endoplasmic reticulum; GO:0005829~C:cytosol;	-	ath:AT3G60600	PF00635: Motile_Sperm;	Endoplasmic reticulum membrane
A0A059BBX6_EUCGR	tr|A0A059BBX6|A0A059BBX6_EUCGR	Uncharacterized protein OS=Eucalyptus grandis GN=EUGRSUZ_G00799 PE=4 SV=1	0.202268	0.172345	0.160273	0.15665	0.141933	0.126274	-	-	-	-		-	-
W2QA48_PHYPN	tr|W2QA48|W2QA48_PHYPN	Uncharacterized protein OS=Phytophthora parasitica (strain INRA-310) GN=PPTG_22823 PE=4 SV=1	0.160273	0.172345	0.152092	0.164846	0.172345	0.162228	-	-	-	-		PF12530:DUF3730	-
ACT5_ARATH	sp|Q8RYC2|ACT5_ARATH	Putative actin-5 OS=Arabidopsis thaliana GN=ACT5 PE=5 SV=1	0.160273	0.154762	0.152092	0.144665	0.198703	0.162228	-	GO:0005524~F:ATP binding;	GO:0005856~C:cytoskeleton; GO:0005737~C:cytoplasm;	K10355	ath:AT2G42100	PF00022: Actin;	Cytoplasm, cytoskeleton.
VILI4_ARATH	sp|O65570|VILI4_ARATH	Villin-4 OS=Arabidopsis thaliana GN=VLN4 PE=1 SV=1	0.152092	0.186797	0.160273	0.164846	0.172345	0.152092	GO:0051693~P:actin filament capping; GO:0051017~P:actin filament bundle assembly;	-	GO:0005856~C:cytoskeleton; GO:0005737~C:cytoplasm;	-	ath:AT4G30160	PF02209: VHP; PF00626: Gelsolin;	Cytoplasm, cytoskeleton
DYHG_CHLRE	sp|Q39575|DYHG_CHLRE	Dynein gamma chain, flagellar outer arm OS=Chlamydomonas reinhardtii GN=ODA2 PE=1 SV=1	0.160273	0.162228	0.160273	0.164846	0.162228	0.162228	GO:0007018~P:microtubule-based movement; GO:0030030~P:cell projection organization;	GO:0003777~F:microtubule motor activity; GO:0016887~F:ATPase activity; GO:0005524~F:ATP binding;	GO:0031514~C:motile cilium; GO:0005874~C:microtubule; GO:0030286~C:dynein complex; GO:0005737~C:cytoplasm;	-		PF12777: MT; PF03028: Dynein_heavy; PF08393: DHC_N2; PF08385: DHC_N1; PF12780: AAA_8; PF07728: AAA_5;	Cell projection, cilium, flagellum.
Q7FAH7_ORYSJ	tr|Q7FAH7|Q7FAH7_ORYSJ	OSJNBa0073L13.2 protein OS=Oryza sativa subsp. japonica GN=OSJNBa0073L13.2 PE=4 SV=1	0.164846	0.136421	0.152092	0.186797	0.162228	0.172345	GO:0015074~P:DNA integration	GO:0004523~F:RNA-DNA hybrid ribonuclease activity; GO:0003676~F:nucleic acid binding	-	-		PF00078:RVT_1; PF00665:rve	-
GPA1_ORYSI	sp|A2Y3B5|GPA1_ORYSI	Guanine nucleotide-binding protein alpha-1 subunit OS=Oryza sativa subsp. indica GN=GPA1 PE=2 SV=2	0.160273	0.172345	0.176722	0.15665	0.154762	0.162228	GO:0006571~P:tyrosine biosynthetic process; GO:0010027~P:thylakoid membrane organization; GO:0009845~P:seed germination; GO:0009863~P:salicylic acid mediated signaling pathway; GO:0006396~P:RNA processing; GO:0000303~P:response to superoxide; GO:0009744~P:response to sucrose; GO:0010244~P:response to low fluence blue light stimulus by blue low-fluence system; GO:0009749~P:response to glucose; GO:…	GO:0004871~F:signal transducer activity; GO:0046872~F:metal ion binding; GO:0005095~F:GTPase inhibitor activity; GO:0003924~F:GTPase activity; GO:0005525~F:GTP binding; GO:0016247~F:channel regulator activity;	GO:0009506~C:plasmodesma; GO:0005834~C:heterotrimeric G-protein complex; GO:0005789~C:endoplasmic reticulum membrane;	-		PF00503: G-alpha;	-
PI3K_ARATH	sp|P42339|PI3K_ARATH	Phosphatidylinositol 3-kinase VPS34 OS=Arabidopsis thaliana GN=At1g60490 PE=2 SV=2	0.164846	0.154762	0.152092	0.164846	0.154762	0.196863	GO:0009651~P:response to salt stress; GO:0072593~P:reactive oxygen species metabolic process; GO:0048015~P:phosphatidylinositol-mediated signaling; GO:0036092~P:phosphatidylinositol-3-phosphate biosynthetic process; GO:0055046~P:microgametogenesis; GO:0006897~P:endocytosis;	GO:0005524~F:ATP binding; GO:0016303~F:1-phosphatidylinositol-3-kinase activity;	GO:0005942~C:phosphatidylinositol 3-kinase complex;	K00914: PIK3C3, VPS34; phosphatidylinositol 3-kinase [EC:2.7.1.137]	ath:AT1G60490	PF00613: PI3Ka; PF00792: PI3K_C2; PF00454: PI3_PI4_kinase;	-
A0A024TBM3_9STRA	tr|A0A024TBM3|A0A024TBM3_9STRA	Uncharacterized protein OS=Aphanomyces invadans GN=H310_14329 PE=4 SV=1	0.141933	0.136421	0.101135	0.224852	0.162228	0.228959	-	GO:0004842~F:ubiquitin-protein; GO:0016874~F:ligase	-	-		PF00632:HECT	-
PP391_ARATH	sp|Q94JX6|PP391_ARATH	Pentatricopeptide repeat-containing protein At5g18390, mitochondrial OS=Arabidopsis thaliana GN=At5g18390 PE=2 SV=2	0.164846	0.162228	0.152092	0.164846	0.172345	0.162228	-	-	GO:0005739~C:mitochondrion;	-	ath:AT5G18390	PF13041: PPR_2; PF12854: PPR_1; PF01535: PPR;	Mitochondrion {ECO:0000305}.
H3GZ75_PHYRM	tr|H3GZ75|H3GZ75_PHYRM	Uncharacterized protein OS=Phytophthora ramorum PE=4 SV=1	0.160273	0.172345	0.170386	0.144665	0.154762	0.172345	-	-	-	-		PF00169:PH	-
P2B12_ARATH	sp|Q9FLU7|P2B12_ARATH	Putative F-box protein PP2-B12 OS=Arabidopsis thaliana GN=PP2B12 PE=4 SV=1	0.160273	0.172345	0.176722	0.15665	0.162228	0.162228	-	GO:0030246~F:carbohydrate binding;	-	-	ath:AT5G24560	PF14299: PP2;	-
PP245_ARATH	sp|Q9LVF9|PP245_ARATH	Pentatricopeptide repeat-containing protein At3g21470 OS=Arabidopsis thaliana GN=PCMP-E29 PE=2 SV=1	0.112439	0.162228	0.141933	0.224852	0.172345	0.172345	-	-	-	-	ath:AT3G21470	PF13041: PPR_2; PF12854: PPR_1; PF01535: PPR;	-
PINI_ARATH	sp|Q9C6B8|PINI_ARATH	Auxin efflux carrier component 1 OS=Arabidopsis thaliana GN=PIN1 PE=1 SV=1	0.164846	0.162228	0.186797	0.144665	0.154762	0.152092	GO:0010051~P:xylem and phloem pattern formation; GO:0055085~P:transmembrane transport; GO:0048367~P:shoot system development; GO:0048364~P:root development; GO:0009640~P:photomorphogenesis; GO:0010358~P:leaf shaping; GO:0010338~P:leaf formation; GO:0010229~P:inflorescence development; GO:0009630~P:gravitropism; GO:0009908~P:flower development; GO:0009793~P:embryo development ending in seed dorman…	GO:0005215~F:transporter activity;	GO:0009506~C:plasmodesma; GO:0005886~C:plasma membrane; GO:0009505~C:plant-type cell wall; GO:0016021~C:integral component of membrane; GO:0005737~C:cytoplasm; GO:0009925~C:basal plasma membrane; GO:0045177~C:apical part of cell;	K13947	ath:AT1G73590	PF03547: Mem_trans;	Membrane {ECO:0000305}; Multi-pass membrane
PAO3_ARATH	sp|Q9LYT1|PAO3_ARATH	Polyamine oxidase 3 OS=Arabidopsis thaliana GN=PAO3 PE=1 SV=1	0.118781	0.136421	0.152092	0.198703	0.198703	0.182448	GO:0046208~P:spermine catabolic process; GO:0006598~P:polyamine catabolic process;	GO:0052901~F:spermine:oxygen oxidoreductase (spermidine-forming) activity; GO:0052902~F:spermidine:oxygen oxidoreductase (3-aminopropanal-forming) activity; GO:0046592~F:polyamine oxidase activity; GO:0052903~F:N1-acetylspermine:oxygen oxidoreductase (3-acetamidopropanal-forming) activity; GO:0052904~F:N1-acetylspermidine:oxygen oxidoreductase (3-acetamidopropanal-forming) activity;	GO:0005777~C:peroxisome;	K17839: PAO4, PAO3, PAO2; polyamine oxidase [EC:1.5.3.17 1.5.3.-]	ath:AT3G59050	PF01593: Amino_oxidase;	Peroxisome {ECO:0000269|PubMed:18583528,
W7TAM5_9STRA	tr|W7TAM5|W7TAM5_9STRA	Signal peptide peptidase-aspartyl protease family OS=Nannochloropsis gaditana GN=Naga_100077g7 PE=4 SV=1	0.186797	0.172345	0.160273	0.144665	0.141933	0.141933	-	GO:0004190~F:aspartic-type endopeptidase activity	GO:0016021~C:integral component of membrane	-		PF04258:Peptidase_A22B	-
HOX25_ORYSJ	sp|A3BYC1|HOX25_ORYSJ	Homeobox-leucine zipper protein HOX25 OS=Oryza sativa subsp. japonica GN=HOX25 PE=2 SV=2	0.164846	0.172345	0.160273	0.15665	0.154762	0.162228	GO:0006351~P:transcription, DNA-templated;	GO:0003700~F:sequence-specific DNA binding transcription factor activity; GO:0043565~F:sequence-specific DNA binding;	GO:0005634~C:nucleus;	-		PF00046: Homeobox; PF02183: HALZ;	Nucleus {ECO:0000305}.
KS1_ORYSJ	sp|Q0JA82|KS1_ORYSJ	Ent-kaur-16-ene synthase, chloroplastic OS=Oryza sativa subsp. japonica GN=KS1 PE=1 SV=1	0.152092	0.162228	0.170386	0.15665	0.154762	0.182448	GO:0009686~P:gibberellin biosynthetic process;	GO:0000287~F:magnesium ion binding; GO:0009899~F:ent-kaurene synthase activity;	GO:0009507~C:chloroplast;	K04121: E4.2.3.19; ent-kaurene synthase [EC:4.2.3.19]	osa:4336960	PF03936: Terpene_synth_C; PF01397: Terpene_synth;	Plastid, chloroplast {ECO:0000305}.
A0A0A9BRN3_ARUDO	tr|A0A0A9BRN3|A0A0A9BRN3_ARUDO	Uncharacterized protein OS=Arundo donax PE=4 SV=1	0.152092	0.162228	0.170386	0.164846	0.154762	0.172345	-	-	-	-		-	-
V7CSS0_PHAVU	tr|V7CSS0|V7CSS0_PHAVU	Kinesin-like protein OS=Phaseolus vulgaris GN=PHAVU_001G052600g PE=3 SV=1	0.152092	0.162228	0.141933	0.164846	0.190574	0.172345	GO:0007018~P:microtubule-based movement	GO:0003777~F:microtubule motor activity; GO:0005524~F:ATP binding	GO:0005874~C:microtubule; GO:0005871~C:kinesin complex	K11498	pvu:PHAVU_001G052600g	PF00225:Kinesin	-
A0A059LDJ9_9CHLO	tr|A0A059LDJ9|A0A059LDJ9_9CHLO	Uncharacterized protein (Fragment) OS=Helicosporidium sp. ATCC 50920 GN=H632_c3771p1 PE=4 SV=1	0.172345	0.154762	0.170386	0.15665	0.154762	0.162228	GO:0006438~P:valyl-tRNA	GO:0004832~F:valine-tRNA; GO:0005524~F:ATP	GO:0005737~C:cytoplasm	-		-	-
AGO14_ORYSJ	sp|Q6Z4F1|AGO14_ORYSJ	Protein argonaute 14 OS=Oryza sativa subsp. japonica GN=AGO14 PE=2 SV=1	0.160273	0.154762	0.186797	0.15665	0.162228	0.162228	GO:0031047~P:gene silencing by RNA;	GO:0003676~F:nucleic acid binding;	-	K11593	osa:4342603	PF02171: Piwi; PF02170: PAZ; PF08699: DUF1785;	-
OPR9_ORYSJ	sp|Q5ZC83|OPR9_ORYSJ	Putative 12-oxophytodienoate reductase 9 OS=Oryza sativa subsp. japonica GN=OPR9 PE=2 SV=1	0.152092	0.144665	0.116895	0.164846	0.237534	0.152092	GO:0031408~P:oxylipin biosynthetic process;	GO:0016491~F:oxidoreductase activity; GO:0010181~F:FMN binding;	-	-		PF00724: Oxidored_FMN;	-
D5ABU5_PICSI	tr|D5ABU5|D5ABU5_PICSI	Putative uncharacterized protein OS=Picea sitchensis PE=2 SV=1	0.176722	0.162228	0.170386	0.144665	0.141933	0.162228	-	-	-	-		PF00560:LRR_1	-
B7T1N5_MUSAC	tr|B7T1N5|B7T1N5_MUSAC	Putative uncharacterized protein (Fragment) OS=Musa acuminata AAA Group PE=2 SV=1	0.128028	0.162228	0.170386	0.174919	0.162228	0.172345	-	-	GO:0016021~C:integral component of membrane	-		PF01490:Aa_trans	-
ALIS3_ARATH	sp|Q9SLK2|ALIS3_ARATH	ALA-interacting subunit 3 OS=Arabidopsis thaliana GN=ALIS3 PE=1 SV=1	0.160273	0.162228	0.170386	0.164846	0.162228	0.162228	-	-	GO:0031902~C:late endosome membrane; GO:0016021~C:integral component of membrane; GO:0000139~C:Golgi membrane; GO:0005789~C:endoplasmic reticulum membrane;	-	ath:AT1G54320	PF03381: CDC50;	Golgi apparatus membrane
FIS2_ARATH	sp|Q9ZNT9|FIS2_ARATH	Polycomb group protein FERTILIZATION-INDEPENDENT SEED 2 OS=Arabidopsis thaliana GN=FIS2 PE=1 SV=3	0.164846	0.144665	0.160273	0.174919	0.154762	0.172345	GO:0006351~P:transcription, DNA-templated; GO:0006349~P:regulation of gene expression by genetic imprinting; GO:2000014~P:regulation of endosperm development; GO:0007275~P:multicellular organismal development; GO:0006306~P:DNA methylation;	GO:0003700~F:sequence-specific DNA binding transcription factor activity; GO:0046872~F:metal ion binding;	GO:0005634~C:nucleus;	-	ath:AT2G35670	PF09733: VEFS-Box;	Nucleus {ECO:0000269|PubMed:10962025}.
PHYB1_SOLLC	sp|Q9ZS62|PHYB1_SOLLC	Phytochrome B1 OS=Solanum lycopersicum GN=PHYB1 PE=2 SV=1	0.164846	0.162228	0.170386	0.15665	0.162228	0.152092	GO:0006351~P:transcription, DNA-templated; GO:0006355~P:regulation of transcription, DNA-templated; GO:0009585~P:red, far-red light phototransduction; GO:0017006~P:protein-tetrapyrrole linkage; GO:0018298~P:protein-chromophore linkage; GO:0009584~P:detection of visible light;	GO:0009881~F:photoreceptor activity; GO:0000155~F:phosphorelay sensor kinase activity;	GO:0016020~C:membrane;	-	sly:101262847	PF00360: PHY; PF08446: PAS_2; PF00989: PAS; PF00512: HisKA; PF02518: HATPase_c; PF01590: GAF;	-
L1IAV8_GUITH	tr|L1IAV8|L1IAV8_GUITH	Uncharacterized protein OS=Guillardia theta CCMP2712 GN=GUITHDRAFT_120811 PE=4 SV=1	0.160273	0.162228	0.170386	0.164846	0.172345	0.152092	-	-	-	-	gtt:GUITHDRAFT_120811	-	-
C1FFP9_MICSR	tr|C1FFP9|C1FFP9_MICSR	Uncharacterized protein OS=Micromonas sp. (strain RCC299 / NOUM17) GN=MICPUN_60591 PE=4 SV=1	0.160273	0.154762	0.160273	0.174919	0.182448	0.152092	-	-	-	-	mis:MICPUN_60591	PF07738:Sad1_UNC	-
SLSG6_BRAOL	sp|P07761|SLSG6_BRAOL	S-locus-specific glycoprotein S6 OS=Brassica oleracea GN=SLSG PE=2 SV=2	0.164846	0.172345	0.160273	0.15665	0.154762	0.162228	GO:0060320~P:rejection of self pollen;	-	-	-		PF00954: S_locus_glycop; PF08276: PAN_2; PF01453: B_lectin;	-
TIF8_ARATH	sp|Q84MB2|TIF8_ARATH	Protein TIFY 8 OS=Arabidopsis thaliana GN=TIFY8 PE=1 SV=1	0.160273	0.172345	0.170386	0.164846	0.154762	0.162228	-	-	GO:0005634~C:nucleus;	-	ath:AT4G32570	PF06200: tify;	Nucleus {ECO:0000305}.
U78D2_ARATH	sp|Q9LFJ8|U78D2_ARATH	UDP-glycosyltransferase 78D2 OS=Arabidopsis thaliana GN=UGT78D2 PE=2 SV=1	0.160273	0.162228	0.176722	0.15665	0.154762	0.172345	GO:0080167~P:response to karrikin; GO:0009698~P:phenylpropanoid metabolic process; GO:0052696~P:flavonoid glucuronidation; GO:0009813~P:flavonoid biosynthetic process;	GO:0035251~F:UDP-glucosyltransferase activity; GO:0080044~F:quercetin 7-O-glucosyltransferase activity; GO:0080043~F:quercetin 3-O-glucosyltransferase activity; GO:0047893~F:flavonol 3-O-glucosyltransferase activity; GO:0047213~F:anthocyanidin 3-O-glucosyltransferase activity;	GO:0043231~C:intracellular membrane-bounded organelle;	K10757: E2.4.1.91; flavonol 3-O-glucosyltransferase [EC:2.4.1.91]	ath:AT5G17050	PF00201: UDPGT;	-
SPZXB_ORYSJ	sp|Q10GX0|SPZXB_ORYSJ	Serpin-ZXB OS=Oryza sativa subsp. japonica GN=Os03g0610800 PE=2 SV=1	0.160273	0.154762	0.170386	0.15665	0.162228	0.172345	GO:0010951~P:negative regulation of endopeptidase activity;	GO:0004867~F:serine-type endopeptidase inhibitor activity;	GO:0005615~C:extracellular space;	K13963: SERPINB; serpin B	osa:4333434	PF00079: Serpin;	-
E3T2W6_EQUAR	tr|E3T2W6|E3T2W6_EQUAR	Light-independent protochlorophyllide reductase subunit B OS=Equisetum arvense GN=chlB PE=3 SV=1	0.160273	0.162228	0.160273	0.164846	0.162228	0.162228	GO:0019685~P:photosynthesis, dark reaction; GO:0015995~P:chlorophyll biosynthetic process	GO:0016636~F:oxidoreductase activity, acting on the CH-CH group of donors, iron-sulfur protein as acceptor; GO:0016730~F:oxidoreductase activity, acting on iron-sulfur proteins as donors; GO:0046872~F:metal ion binding; GO:0005524~F:ATP binding; GO:0051539~F:4 iron, 4 sulfur cluster binding	GO:0009507~C:chloroplast	-		PF08369:PCP_red; PF00148:Oxidored_nitro	-
YMS2_MAIZE	sp|P10579|YMS2_MAIZE	Uncharacterized 39 kDa protein in mitochondrial S-1 and S-2 DNA OS=Zea mays PE=4 SV=1	0.160273	0.154762	0.141933	0.15665	0.172345	0.196863	-	-	GO:0005739~C:mitochondrion;	-		PF00078: RVT_1;	Mitochondrion {ECO:0000305}.
G7JLI1_MEDTR	tr|G7JLI1|G7JLI1_MEDTR	BTB/POZ domain protein OS=Medicago truncatula GN=MTR_4g119960 PE=4 SV=1	0.160273	0.180486	0.141933	0.164846	0.162228	0.172345	-	-	-	-	mtr:MTR_4g119960	PF00651:BTB	-
W4G2M6_9STRA	tr|W4G2M6|W4G2M6_9STRA	Uncharacterized protein OS=Aphanomyces astaci GN=H257_11283 PE=4 SV=1	0.128028	0.237534	0.198703	0.119732	0.131746	0.134551	-	-	-	-		PF10998:DUF2838	-
PP345_ARATH	sp|Q84MA3|PP345_ARATH	Pentatricopeptide repeat-containing protein At4g32430, mitochondrial OS=Arabidopsis thaliana GN=PCMP-E40 PE=2 SV=1	0.164846	0.144665	0.170386	0.15665	0.172345	0.152092	-	-	GO:0005739~C:mitochondrion;	-	ath:AT4G32430	PF13041: PPR_2; PF01535: PPR;	Mitochondrion {ECO:0000305}.
CCS1_GUITH	sp|O78437|CCS1_GUITH	Cytochrome c biogenesis protein ccs1 OS=Guillardia theta GN=ccs1 PE=3 SV=1	0.164846	0.172345	0.12994	0.164846	0.154762	0.182448	GO:0017004~P:cytochrome complex assembly;	-	GO:0016021~C:integral component of membrane; GO:0009535~C:chloroplast thylakoid membrane;	-		PF05140: ResB;	Plastid, chloroplast thylakoid membrane
Y1158_ARATH	sp|P0C945|Y1158_ARATH	Uncharacterized protein At1g21580 OS=Arabidopsis thaliana GN=At1g21580 PE=1 SV=1	0.160273	0.144665	0.198703	0.164846	0.141933	0.162228	-	-	-	-	ath:AT1G21580	-	-
BGAL6_ORYSJ	sp|Q10NX8|BGAL6_ORYSJ	Beta-galactosidase 6 OS=Oryza sativa subsp. japonica GN=Os03g0255100 PE=1 SV=2	0.182448	0.136421	0.152092	0.112439	0.349411	0.126274	GO:0005975~P:carbohydrate metabolic process;	GO:0030246~F:carbohydrate binding; GO:0004565~F:beta-galactosidase activity;	GO:0005618~C:cell wall; GO:0048046~C:apoplast;	-	osa:4332289	PF01301: Glyco_hydro_35; PF02140: Gal_Lectin;	Secreted, extracellular space, apoplast
CAS1_ARATH	sp|P38605|CAS1_ARATH	Cycloartenol synthase OS=Arabidopsis thaliana GN=CAS1 PE=1 SV=2	0.141933	0.237534	0.170386	0.12994	0.141933	0.134551	GO:0010027~P:thylakoid membrane organization; GO:0009555~P:pollen development; GO:0019745~P:pentacyclic triterpenoid biosynthetic process;	GO:0016871~F:cycloartenol synthase activity;	GO:0005773~C:vacuole;	K01853: E5.4.99.8; cycloartenol synthase [EC:5.4.99.8]	ath:AT2G07050	PF00432: Prenyltrans;	-
GRP1_DAUCA	sp|Q03878|GRP1_DAUCA	Glycine-rich RNA-binding protein OS=Daucus carota PE=2 SV=1	0.141933	0.180486	0.160273	0.15665	0.172345	0.172345	-	GO:0003723~F:RNA binding; GO:0000166~F:nucleotide binding;	-	-		PF00076: RRM_1;	-
A0A061E6W1_THECC	tr|A0A061E6W1|A0A061E6W1_THECC	Aldehyde dehydrogenase 2B4 OS=Theobroma cacao GN=TCM_010250 PE=3 SV=1	0.172345	0.154762	0.152092	0.174919	0.172345	0.162228	-	GO:0016620~F:oxidoreductase	-	K00128: E1.2.1.3; aldehyde dehydrogenase (NAD+) [EC:1.2.1.3]	tcc:TCM_010250	PF00171:Aldedh	-
A9NXK9_PICSI	tr|A9NXK9|A9NXK9_PICSI	Putative uncharacterized protein OS=Picea sitchensis PE=2 SV=1	0.152092	0.162228	0.186797	0.164846	0.162228	0.162228	-	-	-	-		PF03911:Sec61_beta	-
D8U5W3_VOLCA	tr|D8U5W3|D8U5W3_VOLCA	Putative uncharacterized protein OS=Volvox carteri GN=VOLCADRAFT_82592 PE=4 SV=1	0.172345	0.136421	0.176722	0.15665	0.131746	0.196863	-	GO:0008270~F:zinc ion binding; GO:0003700~F:sequence-specific DNA binding transcription factor activity	GO:0005634~C:nucleus	K15683	vcn:VOLCADRAFT_82592	PF01422:zf-NF-X1	-
B9S7P6_RICCO	tr|B9S7P6|B9S7P6_RICCO	Putative uncharacterized protein OS=Ricinus communis GN=RCOM_0610390 PE=4 SV=1	0.160273	0.136421	0.170386	0.15665	0.214796	0.141933	GO:0048544~P:recognition of pollen	GO:0003723~F:RNA binding	GO:0000178~C:exosome (RNase complex)	K07573: CSL4, EXOSC1; exosome complex component CSL4	rcu:RCOM_0610390	PF00954:S_locus_glycop; PF08276:PAN_2; PF10447:EXOSC1; PF14382:ECR1_N	-
A9SXS9_PHYPA	tr|A9SXS9|A9SXS9_PHYPA	Non-lysosomal glucosylceramidase OS=Physcomitrella patens subsp. patens GN=PHYPADRAFT_189506 PE=3 SV=1	0.164846	0.154762	0.160273	0.174919	0.154762	0.162228	GO:0006680~P:glucosylceramide catabolic process	GO:0004348~F:glucosylceramidase activity	GO:0005886~C:plasma membrane; GO:0016021~C:integral component of membrane	K17108: GBA2; non-lysosomal glucosylceramidase [EC:3.2.1.45]	ppp:PHYPADRAFT_189506	PF12215:GBA2_N; PF04685:DUF608	Cell membrane
A0A067CCS5_SAPPC	tr|A0A067CCS5|A0A067CCS5_SAPPC	Uncharacterized protein OS=Saprolegnia parasitica (strain CBS 223.65) GN=SPRG_07703 PE=4 SV=1	0.160273	0.180486	0.152092	0.15665	0.162228	0.162228	-	GO:0008271~F:secondary	GO:0016021~C:integral	-		PF00916:Sulfate_transp; PF01740:STAS; PF00027:cNMP_binding	-
BURP4_ORYSJ	sp|Q0E1Z0|BURP4_ORYSJ	BURP domain-containing protein 4 OS=Oryza sativa subsp. japonica GN=BURP4 PE=2 SV=1	0.160273	0.154762	0.170386	0.164846	0.154762	0.172345	-	-	-	-	osa:4329048	PF03181: BURP;	-
ILVB1_BRANA	sp|P27818|ILVB1_BRANA	Acetolactate synthase 1, chloroplastic OS=Brassica napus PE=3 SV=1	0.152092	0.162228	0.176722	0.15665	0.162228	0.162228	GO:0009099~P:valine biosynthetic process; GO:0009635~P:response to herbicide; GO:0009097~P:isoleucine biosynthetic process;	GO:0030976~F:thiamine pyrophosphate binding; GO:0000287~F:magnesium ion binding; GO:0050660~F:flavin adenine dinucleotide binding; GO:0003984~F:acetolactate synthase activity;	GO:0009507~C:chloroplast;	-		PF02776: TPP_enzyme_N; PF00205: TPP_enzyme_M; PF02775: TPP_enzyme_C;	Plastid, chloroplast.
M4BVR4_HYAAE	tr|M4BVR4|M4BVR4_HYAAE	Uncharacterized protein OS=Hyaloperonospora arabidopsidis (strain Emoy2) PE=4 SV=1	0.194338	0.154762	0.160273	0.174919	0.141933	0.134551	GO:0006914~P:autophagy	GO:0003824~F:catalytic activity	GO:0005737~C:cytoplasm	-		PF00899:ThiF	-
D8LEZ6_ECTSI	tr|D8LEZ6|D8LEZ6_ECTSI	Uncharacterized protein OS=Ectocarpus siliculosus GN=Esi_0014_0157 PE=4 SV=1	0.186797	0.144665	0.141933	0.164846	0.131746	0.172345	-	-	-	-		PF04547:Anoctamin	-
PTR27_ARATH	sp|Q9SZY4|PTR27_ARATH	Nitrate transporter 1.4 OS=Arabidopsis thaliana GN=NRT1.4 PE=1 SV=1	0.152092	0.172345	0.152092	0.174919	0.182448	0.172345	GO:0009611~P:response to wounding; GO:0009753~P:response to jasmonic acid; GO:0006857~P:oligopeptide transport; GO:0042128~P:nitrate assimilation;	GO:0015293~F:symporter activity;	GO:0016021~C:integral component of membrane;	-	ath:AT2G26690	PF00854: PTR2;	Membrane {ECO:0000250}; Multi-pass membrane
CGEP_ORYSJ	sp|Q10MJ1|CGEP_ORYSJ	Probable glutamyl endopeptidase, chloroplastic OS=Oryza sativa subsp. japonica GN=GEP PE=2 SV=1	0.160273	0.162228	0.176722	0.164846	0.154762	0.162228	-	GO:0008236~F:serine-type peptidase activity;	GO:0009570~C:chloroplast stroma;	-	osa:4332606	PF00326: Peptidase_S9;	Plastid, chloroplast stroma {ECO:0000250}.
ILVB2_MAIZE	sp|Q41769|ILVB2_MAIZE	Acetolactate synthase 2, chloroplastic OS=Zea mays GN=ALS2 PE=3 SV=1	0.172345	0.154762	0.12994	0.174919	0.172345	0.172345	GO:0009099~P:valine biosynthetic process; GO:0009635~P:response to herbicide; GO:0009097~P:isoleucine biosynthetic process;	GO:0030976~F:thiamine pyrophosphate binding; GO:0000287~F:magnesium ion binding; GO:0050660~F:flavin adenine dinucleotide binding; GO:0003984~F:acetolactate synthase activity;	GO:0009507~C:chloroplast;	-		PF02776: TPP_enzyme_N; PF00205: TPP_enzyme_M; PF02775: TPP_enzyme_C;	Plastid, chloroplast {ECO:0000250}.
MATK_ARTFM	sp|Q5GAA9|MATK_ARTFM	Maturase K OS=Artanema fimbriatum GN=matK PE=3 SV=1	0.152092	0.154762	0.170386	0.164846	0.162228	0.172345	GO:0008033~P:tRNA processing; GO:0008380~P:RNA splicing; GO:0006397~P:mRNA processing;	GO:0003723~F:RNA binding;	GO:0009507~C:chloroplast;	-		PF01824: MatK_N; PF01348: Intron_maturas2;	Plastid, chloroplast.
R0HHZ0_9BRAS	tr|R0HHZ0|R0HHZ0_9BRAS	Uncharacterized protein OS=Capsella rubella GN=CARUB_v10025595mg PE=4 SV=1	0.176722	0.154762	0.170386	0.164846	0.141933	0.162228	GO:0007165~P:signal transduction	GO:0043531~F:ADP binding	-	-	crb:CARUB_v10025595mg	PF01582:TIR; PF00931:NB-ARC	-
F6GVX8_VITVI	tr|F6GVX8|F6GVX8_VITVI	Putative uncharacterized protein OS=Vitis vinifera GN=VIT_18s0089g01020 PE=4 SV=1	0.160273	0.213886	0.170386	0.112439	0.182448	0.126274	-	-	-	-		PF00646:F-box	-
J3L6F7_ORYBR	tr|J3L6F7|J3L6F7_ORYBR	Uncharacterized protein OS=Oryza brachyantha GN=OB01G48130 PE=4 SV=1	0.202268	0.136421	0.186797	0.144665	0.131746	0.152092	-	-	-	-		PF13041:PPR_2; PF12854:PPR_1; PF01535:PPR	-
THN23_ARATH	sp|Q8VZK8|THN23_ARATH	Probable thionin-2.3 OS=Arabidopsis thaliana GN=At2g15010 PE=2 SV=2	0.141933	0.162228	0.170386	0.174919	0.172345	0.162228	GO:0006952~P:defense response;	-	GO:0005576~C:extracellular region;	-	ath:AT2G15010	PF00321: Thionin;	Secreted {ECO:0000305}.
B8C523_THAPS	tr|B8C523|B8C523_THAPS	Uncharacterized protein OS=Thalassiosira pseudonana GN=THAPSDRAFT_5926 PE=4 SV=1	0.141933	0.180486	0.160273	0.15665	0.172345	0.172345	-	-	-	-	tps:THAPSDRAFT_5926	-	-
A0A0B2PUS3_GLYSO	tr|A0A0B2PUS3|A0A0B2PUS3_GLYSO	Uncharacterized protein OS=Glycine soja GN=glysoja_029439 PE=4 SV=1	0.141933	0.172345	0.170386	0.15665	0.182448	0.162228	-	-	-	-		-	-
R7W1Y4_AEGTA	tr|R7W1Y4|R7W1Y4_AEGTA	Uncharacterized protein OS=Aegilops tauschii GN=F775_09946 PE=4 SV=1	0.141933	0.136421	0.152092	0.198703	0.190574	0.172345	GO:0016568~P:chromatin modification	GO:0004386~F:helicase activity; GO:0003677~F:DNA binding; GO:0005524~F:ATP binding	GO:0005634~C:nucleus	-		PF00176:SNF2_N; PF00271:Helicase_C; PF03018:Dirigent	-
F0YI69_AURAN	tr|F0YI69|F0YI69_AURAN	Putative uncharacterized protein OS=Aureococcus anophagefferens GN=AURANDRAFT_72308 PE=4 SV=1	0.160273	0.162228	0.170386	0.164846	0.162228	0.162228	-	GO:0003723~F:RNA binding; GO:0004386~F:helicase activity; GO:0005524~F:ATP binding	GO:0005634~C:nucleus	-		PF00271:Helicase_C; PF00270:DEAD; PF08147:DBP10CT	-
EIF3F_ARATH	sp|O04202|EIF3F_ARATH	Eukaryotic translation initiation factor 3 subunit F OS=Arabidopsis thaliana GN=TIF3F1 PE=2 SV=1	0.160273	0.172345	0.170386	0.15665	0.154762	0.172345	GO:0006446~P:regulation of translational initiation; GO:0009846~P:pollen germination; GO:0001731~P:formation of translation preinitiation complex; GO:0009793~P:embryo development ending in seed dormancy;	GO:0003743~F:translation initiation factor activity;	GO:0005634~C:nucleus; GO:0016020~C:membrane; GO:0005852~C:eukaryotic translation initiation factor 3 complex; GO:0033290~C:eukaryotic 48S preinitiation complex; GO:0016282~C:eukaryotic 43S preinitiation complex; GO:0005829~C:cytosol; GO:0005737~C:cytoplasm;	K03249: EIF3F; translation initiation factor 3 subunit F	ath:AT2G39990	PF13012: MitMem_reg; PF01398: JAB;	Cytoplasm {ECO:0000255|HAMAP-Rule:MF_03005}.
DNAB_GUITH	sp|O78411|DNAB_GUITH	Probable replicative DNA helicase OS=Guillardia theta GN=dnaB PE=3 SV=1	0.164846	0.180486	0.170386	0.15665	0.154762	0.152092	GO:0016539~P:intein-mediated protein splicing; GO:0006269~P:DNA replication, synthesis of RNA primer;	GO:0003678~F:DNA helicase activity; GO:0003677~F:DNA binding; GO:0005524~F:ATP binding;	GO:1990077~C:primosome complex; GO:0009507~C:chloroplast;	-		PF03796: DnaB_C; PF00772: DnaB;	Plastid, chloroplast.
DNJ13_ARATH	sp|Q39079|DNJ13_ARATH	Chaperone protein dnaJ 13 OS=Arabidopsis thaliana GN=ATJ13 PE=1 SV=2	0.164846	0.154762	0.160273	0.164846	0.172345	0.152092	GO:0010228~P:vegetative to reproductive phase transition of meristem; GO:0055122~P:response to very low light intensity stimulus;	-	GO:0009536~C:plastid; GO:0016021~C:integral component of membrane;	K09531	ath:AT2G35720	PF11875: DUF3395; PF00226: DnaJ;	Membrane {ECO:0000305}; Single-pass membrane
KEA2_ARATH	sp|O65272|KEA2_ARATH	K(+) efflux antiporter 2, chloroplastic OS=Arabidopsis thaliana GN=KEA2 PE=1 SV=2	0.141933	0.180486	0.160273	0.15665	0.172345	0.172345	GO:0006813~P:potassium ion transport;	GO:0015299~F:solute:proton antiporter activity;	GO:0016021~C:integral component of membrane; GO:0031969~C:chloroplast membrane;	-	ath:AT4G00630	PF02254: TrkA_N; PF00999: Na_H_Exchanger;	Plastid, chloroplast membrane
SCC12_ARATH	sp|Q9FQ20|SCC12_ARATH	Sister chromatid cohesion 1 protein 2 OS=Arabidopsis thaliana GN=SYN2 PE=2 SV=2	0.152092	0.154762	0.141933	0.174919	0.182448	0.172345	GO:0007067~P:mitotic nuclear division; GO:0006302~P:double-strand break repair; GO:0007059~P:chromosome segregation; GO:0051301~P:cell division;	-	GO:0005634~C:nucleus; GO:0000798~C:nuclear cohesin complex;	K06670: SCC1, MCD1, RAD21; cohesin complex subunit SCC1	ath:AT5G40840	PF04825: Rad21_Rec8_N; PF04824: Rad21_Rec8;	Nucleus.
T0QLL5_9STRA	tr|T0QLL5|T0QLL5_9STRA	Uncharacterized protein OS=Saprolegnia diclina VS20 GN=SDRG_08016 PE=4 SV=1	0.186797	0.154762	0.186797	0.144665	0.141933	0.141933	-	GO:0046872~F:metal ion binding	-	-		PF01590:GAF; PF01363:FYVE	-
C76C2_ARATH	sp|O64637|C76C2_ARATH	Cytochrome P450 76C2 OS=Arabidopsis thaliana GN=CYP76C2 PE=2 SV=1	0.160273	0.154762	0.170386	0.164846	0.162228	0.172345	GO:0044550~P:secondary metabolite biosynthetic process; GO:0016102~P:diterpenoid biosynthetic process;	GO:0016709~F:oxidoreductase activity, acting on paired donors, with incorporation or reduction of molecular oxygen, NAD(P)H as one donor, and incorporation of one atom of oxygen; GO:0005506~F:iron ion binding; GO:0020037~F:heme binding;	GO:0016020~C:membrane; GO:0016021~C:integral component of membrane;	-	ath:AT2G45570	PF00067: p450;	Membrane {ECO:0000305}; Single-pass membrane
A0A078INK7_BRANA	tr|A0A078INK7|A0A078INK7_BRANA	BnaAnng11550D protein OS=Brassica napus GN=BnaAnng11550D PE=4 SV=1	0.164846	0.154762	0.160273	0.15665	0.172345	0.162228	-	-	-	-		-	-
AUX28_SOYBN	sp|P13089|AUX28_SOYBN	Auxin-induced protein AUX28 OS=Glycine max GN=AUX28 PE=2 SV=1	0.164846	0.180486	0.152092	0.15665	0.162228	0.152092	GO:0006351~P:transcription, DNA-templated; GO:0006355~P:regulation of transcription, DNA-templated; GO:0009734~P:auxin-activated signaling pathway;	-	GO:0005634~C:nucleus;	K14484: IAA; auxin-responsive protein IAA	gmx:547965	PF02309: AUX_IAA;	Nucleus {ECO:0000250}.
BEE1_ARATH	sp|Q8GZ13|BEE1_ARATH	Transcription factor BEE 1 OS=Arabidopsis thaliana GN=BEE1 PE=2 SV=1	0.176722	0.136421	0.152092	0.164846	0.172345	0.162228	GO:0006351~P:transcription, DNA-templated; GO:0006355~P:regulation of transcription, DNA-templated; GO:1902448~P:positive regulation of shade avoidance;	GO:0003700~F:sequence-specific DNA binding transcription factor activity; GO:0003677~F:DNA binding;	GO:0005634~C:nucleus;	-	ath:AT1G18400	PF00010: HLH;	Nucleus {ECO:0000305}.
QSOX1_ARATH	sp|Q8W4J3|QSOX1_ARATH	Sulfhydryl oxidase 1 OS=Arabidopsis thaliana GN=QSOX1 PE=2 SV=1	0.172345	0.196863	0.141933	0.15665	0.141933	0.162228	GO:0043157~P:response to cation stress; GO:0043268~P:positive regulation of potassium ion transport; GO:0045454~P:cell redox homeostasis;	GO:0008270~F:zinc ion binding; GO:0016972~F:thiol oxidase activity;	GO:0005576~C:extracellular region; GO:0005618~C:cell wall;	-	ath:AT1G15020	PF00085: Thioredoxin; PF04777: Evr1_Alr;	Secreted, cell wall
APCE_AGLNE	sp|P28561|APCE_AGLNE	Phycobiliprotein ApcE OS=Aglaothamnion neglectum GN=apcE PE=3 SV=1	0.160273	0.180486	0.170386	0.15665	0.154762	0.152092	GO:0018298~P:protein-chromophore linkage; GO:0015979~P:photosynthesis; GO:0055114~P:oxidation-reduction process;	GO:0016829~F:lyase activity;	GO:0030089~C:phycobilisome; GO:0009535~C:chloroplast thylakoid membrane;	-		PF00502: Phycobilisome; PF00427: PBS_linker_poly;	Plastid, chloroplast thylakoid membrane
A0A077RTL9_WHEAT	tr|A0A077RTL9|A0A077RTL9_WHEAT	Chromosome 3B, genomic scaffold, cultivar Chinese Spring OS=Triticum aestivum GN=TRAES_3BF276100050CFD_c1 PE=4 SV=1	0.194338	0.144665	0.160273	0.164846	0.141933	0.141933	-	-	GO:0005737~C:cytoplasm	-		PF00240:ubiquitin	-
POLX_TOBAC	sp|P10978|POLX_TOBAC	Retrovirus-related Pol polyprotein from transposon TNT 1-94 OS=Nicotiana tabacum PE=2 SV=1	0.172345	0.128028	0.198703	0.174919	0.154762	0.141933	GO:0015074~P:DNA integration;	GO:0008270~F:zinc ion binding; GO:0003964~F:RNA-directed DNA polymerase activity; GO:0003676~F:nucleic acid binding; GO:0004519~F:endonuclease activity; GO:0004190~F:aspartic-type endopeptidase activity;	-	-		PF00098: zf-CCHC; PF07727: RVT_2; PF00077: RVP; PF00665: rve; PF13976: gag_pre-integrs;	-
PPR99_ARATH	sp|Q9CAN0|PPR99_ARATH	Pentatricopeptide repeat-containing protein At1g63130, mitochondrial OS=Arabidopsis thaliana GN=At1g63130 PE=2 SV=1	0.152092	0.154762	0.170386	0.186797	0.162228	0.172345	-	-	GO:0005739~C:mitochondrion;	-	ath:AT1G63130	PF13812: PPR_3; PF13041: PPR_2; PF12854: PPR_1;	Mitochondrion {ECO:0000305}.
K4CFC6_SOLLC	tr|K4CFC6|K4CFC6_SOLLC	Uncharacterized protein OS=Solanum lycopersicum GN=Solyc07g052270.2 PE=3 SV=1	0.164846	0.186797	0.141933	0.144665	0.172345	0.162228	-	GO:0016491~F:oxidoreductase activity	-	-	sly:101249837	PF00106:adh_short	-
V7BJF2_PHAVU	tr|V7BJF2|V7BJF2_PHAVU	Uncharacterized protein OS=Phaseolus vulgaris GN=PHAVU_007G215300g PE=4 SV=1	0.160273	0.186797	0.152092	0.15665	0.162228	0.162228	-	GO:0008270~F:zinc ion binding	-	K10728	pvu:PHAVU_007G215300g	PF12738:PTCB-BRCT; PF00628:PHD; PF00533:BRCT	-
AMYB_TRIRP	sp|O65015|AMYB_TRIRP	Beta-amylase OS=Trifolium repens GN=BMY1 PE=2 SV=1	0.141933	0.162228	0.141933	0.198703	0.182448	0.162228	GO:0000272~P:polysaccharide catabolic process;	GO:0016161~F:beta-amylase activity;	-	-		PF01373: Glyco_hydro_14;	-
A0A078BWE1_BRANA	tr|A0A078BWE1|A0A078BWE1_BRANA	BnaA07g21590D protein OS=Brassica napus GN=BnaA07g21590D PE=4 SV=1	0.172345	0.154762	0.170386	0.174919	0.162228	0.141933	GO:0006621~P:protein	GO:0046923~F:ER	GO:0016021~C:integral	-		PF00810:ER_lumen_recept	-
K3WCD3_PYTUL	tr|K3WCD3|K3WCD3_PYTUL	Uncharacterized protein OS=Pythium ultimum DAOM BR144 GN=PYU1_G002621 PE=4 SV=1	0.160273	0.154762	0.152092	0.186797	0.154762	0.172345	-	-	-	-		-	-
D8M3J7_BLAHO	tr|D8M3J7|D8M3J7_BLAHO	Singapore isolate B (sub-type 7) whole genome shotgun sequence assembly, scaffold_2 OS=Blastocystis hominis GN=GSBLH_T00006453001 PE=4 SV=1	0.164846	0.136421	0.170386	0.186797	0.172345	0.162228	-	GO:0004871~F:signal transducer activity	GO:0016020~C:membrane	-		-	-
M1UWQ3_CYAME	tr|M1UWQ3|M1UWQ3_CYAME	Uncharacterized protein OS=Cyanidioschyzon merolae strain 10D GN=CYME_CMS076C PE=4 SV=1	0.160273	0.162228	0.160273	0.174919	0.154762	0.172345	-	-	-	-	cme:CYME_CMS076C	PF00240:ubiquitin	-
K7M206_SOYBN	tr|K7M206|K7M206_SOYBN	Uncharacterized protein OS=Glycine max PE=4 SV=1	0.164846	0.162228	0.160273	0.164846	0.162228	0.162228	-	-	GO:0005739~C:mitochondrion	-	gmx:100781013	PF13041:PPR_2; PF12854:PPR_1; PF01535:PPR	-
TOR_ORYSJ	sp|Q0DJS1|TOR_ORYSJ	Serine/threonine-protein kinase TOR OS=Oryza sativa subsp. japonica GN=TOR PE=2 SV=3	0.141933	0.186797	0.170386	0.164846	0.141933	0.162228	GO:0010228~P:vegetative to reproductive phase transition of meristem; GO:0010090~P:trichome morphogenesis; GO:0009407~P:toxin catabolic process; GO:0007062~P:sister chromatid cohesion; GO:0010431~P:seed maturation; GO:0009303~P:rRNA transcription; GO:0048765~P:root hair cell differentiation; GO:0033044~P:regulation of chromosome organization; GO:0045595~P:regulation of cell differentiation; GO:00…	GO:0000975~F:regulatory region DNA binding; GO:0004674~F:protein serine/threonine kinase activity; GO:0008144~F:drug binding; GO:0005524~F:ATP binding; GO:0016303~F:1-phosphatidylinositol-3-kinase activity;	GO:0005634~C:nucleus; GO:0005737~C:cytoplasm;	K07203: FRAP; FKBP12-rapamycin complex-associated protein	osa:4338174	PF08771: Rapamycin_bind; PF00454: PI3_PI4_kinase; PF02260: FATC; PF02259: FAT; PF11865: DUF3385;	-
N1QYE5_AEGTA	tr|N1QYE5|N1QYE5_AEGTA	Uncharacterized protein OS=Aegilops tauschii GN=F775_12614 PE=4 SV=1	0.186797	0.154762	0.152092	0.164846	0.154762	0.141933	-	-	-	-		PF12937:F-box-like	-
A0A059BTQ0_EUCGR	tr|A0A059BTQ0|A0A059BTQ0_EUCGR	Uncharacterized protein OS=Eucalyptus grandis GN=EUGRSUZ_F03052 PE=4 SV=1	0.176722	0.202268	0.152092	0.12994	0.141933	0.141933	-	GO:0003723~F:RNA	-	-		PF00013:KH_1; PF10469:AKAP7_NLS	-
PP403_ARATH	sp|Q9FHR3|PP403_ARATH	Putative pentatricopeptide repeat-containing protein At5g37570 OS=Arabidopsis thaliana GN=PCMP-E37 PE=3 SV=1	0.128028	0.136421	0.186797	0.15665	0.162228	0.228959	-	-	-	-	ath:AT5G37570	PF13041: PPR_2; PF01535: PPR;	-
AB8C_ARATH	sp|Q8LGU1|AB8C_ARATH	ABC transporter C family member 8 OS=Arabidopsis thaliana GN=ABCC8 PE=2 SV=3	0.164846	0.162228	0.176722	0.164846	0.154762	0.152092	-	GO:0008559~F:xenobiotic-transporting ATPase activity; GO:0005524~F:ATP binding;	GO:0016021~C:integral component of membrane;	-	ath:AT3G21250	PF00005: ABC_tran; PF00664: ABC_membrane;	Membrane {ECO:0000255|PROSITE-
A0A0B2SDK0_GLYSO	tr|A0A0B2SDK0|A0A0B2SDK0_GLYSO	Protein FAR-RED ELONGATED HYPOCOTYL 3 OS=Glycine soja GN=glysoja_040366 PE=4 SV=1	0.160273	0.144665	0.141933	0.174919	0.182448	0.182448	-	-	-	-		-	-
ZDS_SOLLC	sp|Q9SE20|ZDS_SOLLC	Zeta-carotene desaturase, chloroplastic/chromoplastic OS=Solanum lycopersicum GN=ZDS PE=2 SV=1	0.164846	0.154762	0.152092	0.164846	0.182448	0.162228	GO:0016117~P:carotenoid biosynthetic process; GO:0052889~P:9,9'-di-cis-zeta-carotene desaturation to 7,9,7',9'-tetra-cis-lycopene;	GO:0016719~F:carotene 7,8-desaturase activity; GO:0052886~F:9,9'-dicis-carotene:quinone oxidoreductase activity; GO:0052887~F:7,9,9'-tricis-neurosporene:quinone oxidoreductase activity;	GO:0009509~C:chromoplast; GO:0009941~C:chloroplast envelope;	K00514: ZDS, crtQ; zeta-carotene desaturase [EC:1.3.5.6]	sly:543629	PF01593: Amino_oxidase;	Plastid, chloroplast. Plastid, chromoplast.
D8U1A5_VOLCA	tr|D8U1A5|D8U1A5_VOLCA	Putative uncharacterized protein OS=Volvox carteri GN=VOLCADRAFT_62457 PE=4 SV=1	0.152092	0.172345	0.160273	0.174919	0.162228	0.162228	GO:0000398~P:mRNA splicing, via spliceosome	-	GO:0005634~C:nucleus	K12855: PRPF6, PRP6; pre-mRNA-processing factor 6	vcn:VOLCADRAFT_62457	PF06424:PRP1_N	-
EFTU_OSTTA	sp|Q0P3M7|EFTU_OSTTA	Elongation factor Tu, chloroplastic OS=Ostreococcus tauri GN=tufA PE=3 SV=1	0.160273	0.162228	0.160273	0.15665	0.172345	0.172345	-	GO:0003746~F:translation elongation factor activity; GO:0003924~F:GTPase activity; GO:0005525~F:GTP binding;	GO:0009507~C:chloroplast;	K02358: tuf, TUFM; elongation factor Tu	ota:OstapCp25	PF03143: GTP_EFTU_D3; PF03144: GTP_EFTU_D2; PF00009: GTP_EFTU;	Plastid, chloroplast.
CML1_ARATH	sp|Q9ZQE6|CML1_ARATH	Calmodulin-like protein 1 OS=Arabidopsis thaliana GN=CML1 PE=2 SV=1	0.152092	0.154762	0.170386	0.164846	0.162228	0.162228	-	GO:0005509~F:calcium ion binding;	GO:0005739~C:mitochondrion;	K13448: CML; calcium-binding protein CML	ath:AT2G15680	PF13499: EF-hand_7; PF00036: EF-hand_1;	-
HDG5_ARATH	sp|Q9FJS2|HDG5_ARATH	Homeobox-leucine zipper protein HDG5 OS=Arabidopsis thaliana GN=HDG5 PE=2 SV=3	0.160273	0.162228	0.160273	0.164846	0.162228	0.172345	GO:0006351~P:transcription, DNA-templated; GO:0006355~P:regulation of transcription, DNA-templated;	GO:0043565~F:sequence-specific DNA binding; GO:0008289~F:lipid binding;	GO:0005634~C:nucleus;	-	ath:AT5G46880	PF01852: START; PF00046: Homeobox;	Nucleus {ECO:0000305}.
ACT_PHYME	sp|P13363|ACT_PHYME	Actin OS=Phytophthora megasperma PE=3 SV=1	0.214796	0.128028	0.198703	0.15665	0.141933	0.126274	-	GO:0005524~F:ATP binding;	GO:0005856~C:cytoskeleton; GO:0005737~C:cytoplasm;	-		PF00022: Actin;	Cytoplasm, cytoskeleton.
DI195_ORYSJ	sp|Q5JME8|DI195_ORYSJ	Protein DEHYDRATION-INDUCED 19 homolog 5 OS=Oryza sativa subsp. japonica GN=DI19-5 PE=2 SV=1	0.141933	0.196863	0.176722	0.144665	0.141933	0.162228	-	-	-	-		PF05605: zf-Di19; PF14571: Di19_C;	-
W5B4X5_WHEAT	tr|W5B4X5|W5B4X5_WHEAT	Uncharacterized protein OS=Triticum aestivum PE=4 SV=1	0.172345	0.154762	0.170386	0.164846	0.154762	0.162228	-	-	-	-		-	-
A0A0B2SAD9_GLYSO	tr|A0A0B2SAD9|A0A0B2SAD9_GLYSO	RING-box protein 1a OS=Glycine soja GN=glysoja_006724 PE=4 SV=1	0.152092	0.162228	0.170386	0.164846	0.162228	0.162228	-	-	-	-		-	-
VP35C_ARATH	sp|A8R7K9|VP35C_ARATH	Vacuolar protein sorting-associated protein 35C OS=Arabidopsis thaliana GN=VPS35C PE=2 SV=1	0.141933	0.128028	0.273338	0.119732	0.141933	0.152092	GO:0042147~P:retrograde transport, endosome to Golgi; GO:0006886~P:intracellular protein transport;	GO:0008565~F:protein transporter activity;	GO:0030904~C:retromer complex; GO:0005771~C:multivesicular body; GO:0016020~C:membrane; GO:0031902~C:late endosome membrane; GO:0043231~C:intracellular membrane-bounded organelle; GO:0005794~C:Golgi apparatus;	-	ath:AT3G51310	PF03635: Vps35;	Cytoplasm. Endosome membrane; Peripheral
NU4C_ACOAM	sp|A9LYF0|NU4C_ACOAM	NAD(P)H-quinone oxidoreductase chain 4, chloroplastic OS=Acorus americanus GN=ndhD PE=3 SV=1	0.172345	0.162228	0.176722	0.15665	0.154762	0.152092	GO:0042773~P:ATP synthesis coupled electron transport;	GO:0048038~F:quinone binding; GO:0008137~F:NADH dehydrogenase (ubiquinone) activity;	GO:0016021~C:integral component of membrane; GO:0009535~C:chloroplast thylakoid membrane;	-		PF00361: Oxidored_q1;	Plastid, chloroplast thylakoid membrane
PFPA_SOLTU	sp|P21342|PFPA_SOLTU	Pyrophosphate--fructose 6-phosphate 1-phosphotransferase subunit alpha OS=Solanum tuberosum PE=1 SV=1	0.164846	0.180486	0.152092	0.144665	0.162228	0.162228	GO:0006096~P:glycolytic process;	GO:0046872~F:metal ion binding; GO:0047334~F:diphosphate-fructose-6-phosphate 1-phosphotransferase activity; GO:0005524~F:ATP binding; GO:0003872~F:6-phosphofructokinase activity;	GO:0005737~C:cytoplasm;	K00895: E2.7.1.90, pfk; pyrophosphate--fructose-6-phosphate 1-phosphotransferase [EC:2.7.1.90]	sot:102577617	PFK: 1.; PF00365: PFK;	Cytoplasm {ECO:0000255|HAMAP-Rule:MF_03185}.
R0HZM6_9BRAS	tr|R0HZM6|R0HZM6_9BRAS	Uncharacterized protein OS=Capsella rubella GN=CARUB_v10020558mg PE=4 SV=1	0.160273	0.172345	0.170386	0.164846	0.154762	0.162228	-	-	GO:0016020~C:membrane	-	crb:CARUB_v10020558mg	PF03381:CDC50	-
D7M571_ARALL	tr|D7M571|D7M571_ARALL	ATP binding protein OS=Arabidopsis lyrata subsp. lyrata GN=ARALYDRAFT_488129 PE=4 SV=1	0.164846	0.144665	0.186797	0.15665	0.154762	0.172345	-	GO:0016301~F:kinase activity; GO:0005524~F:ATP binding	-	-	aly:ARALYDRAFT_488129	-	-
HEM3_PEA	sp|Q43082|HEM3_PEA	Porphobilinogen deaminase, chloroplastic OS=Pisum sativum GN=HEMC PE=1 SV=1	0.172345	0.144665	0.170386	0.174919	0.154762	0.162228	GO:0006782~P:protoporphyrinogen IX biosynthetic process; GO:0018160~P:peptidyl-pyrromethane cofactor linkage; GO:0015995~P:chlorophyll biosynthetic process;	GO:0004418~F:hydroxymethylbilane synthase activity;	GO:0009507~C:chloroplast;	-		PF03900: Porphobil_deamC; PF01379: Porphobil_deam;	Plastid, chloroplast.
PUB9_ARATH	sp|Q9SRT0|PUB9_ARATH	U-box domain-containing protein 9 OS=Arabidopsis thaliana GN=PUB9 PE=1 SV=1	0.160273	0.172345	0.160273	0.164846	0.162228	0.162228	GO:0016567~P:protein ubiquitination; GO:0071215~P:cellular response to abscisic acid stimulus; GO:0009738~P:abscisic acid-activated signaling pathway;	GO:0004842~F:ubiquitin-protein transferase activity; GO:0070696~F:transmembrane receptor protein serine/threonine kinase binding; GO:0016874~F:ligase activity;	GO:0005886~C:plasma membrane; GO:0005634~C:nucleus; GO:0005737~C:cytoplasm;	-	ath:AT3G07360	PF04564: U-box;	Nucleus {ECO:0000269|PubMed:18552232}. Cell
PHO13_ARATH	sp|Q6R8G7|PHO13_ARATH	Phosphate transporter PHO1 homolog 3 OS=Arabidopsis thaliana GN=PHO1;H3 PE=2 SV=2	0.172345	0.180486	0.141933	0.144665	0.172345	0.162228	GO:0055069~P:zinc ion homeostasis; GO:0006817~P:phosphate ion transport; GO:0035435~P:phosphate ion transmembrane transport; GO:0055062~P:phosphate ion homeostasis; GO:0016036~P:cellular response to phosphate starvation;	GO:0015114~F:phosphate ion transmembrane transporter activity;	GO:0005802~C:trans-Golgi network; GO:0005886~C:plasma membrane; GO:0016021~C:integral component of membrane; GO:0005794~C:Golgi apparatus;	-	ath:AT1G14040	PF03105: SPX; PF03124: EXS;	Cell membrane {ECO:0000305}; Multi-pass
K3XG94_SETIT	tr|K3XG94|K3XG94_SETIT	Uncharacterized protein OS=Setaria italica GN=Si000914m.g PE=3 SV=1	0.141933	0.162228	0.176722	0.186797	0.154762	0.162228	GO:0000041~P:transition metal ion transport; GO:0010345~P:suberin biosynthetic process; GO:0006631~P:fatty acid metabolic process	GO:0005506~F:iron ion binding; GO:0020037~F:heme binding; GO:0009055~F:electron carrier activity; GO:0018685~F:alkane 1-monooxygenase activity	GO:0005773~C:vacuole; GO:0016021~C:integral component of membrane	K15401: CYP86A1; fatty acid omega-hydroxylase [EC:1.14.-.-]	sita:101759222	PF00067:p450	-
A0A0B2PK67_GLYSO	tr|A0A0B2PK67|A0A0B2PK67_GLYSO	UPF0481 protein OS=Glycine soja GN=glysoja_032303 PE=4 SV=1	0.160273	0.112439	0.12994	0.210555	0.273338	0.126274	-	-	-	-		-	-
A0A0B2RDJ4_GLYSO	tr|A0A0B2RDJ4|A0A0B2RDJ4_GLYSO	Uncharacterized protein OS=Glycine soja GN=glysoja_042587 PE=4 SV=1	0.160273	0.144665	0.176722	0.164846	0.162228	0.162228	-	-	-	-		-	-
M1DQ97_SOLTU	tr|M1DQ97|M1DQ97_SOLTU	Uncharacterized protein OS=Solanum tuberosum GN=PGSC0003DMG400042229 PE=4 SV=1	0.176722	0.136421	0.101135	0.186797	0.182448	0.172345	-	-	-	-		-	-
B9IB37_POPTR	tr|B9IB37|B9IB37_POPTR	Uncharacterized protein OS=Populus trichocarpa GN=POPTR_0014s17680g PE=4 SV=1	0.160273	0.154762	0.176722	0.164846	0.162228	0.172345	GO:0006260~P:DNA replication	GO:0003677~F:DNA binding	-	K10756: RFC3_5; replication factor C subunit 3/5	pop:POPTR_0014s17680g	-	-
A0A078IAI2_BRANA	tr|A0A078IAI2|A0A078IAI2_BRANA	BnaAnng09370D protein OS=Brassica napus GN=BnaAnng09370D PE=4 SV=1	0.182448	0.144665	0.141933	0.186797	0.154762	0.162228	GO:0006397~P:mRNA	GO:0003676~F:nucleic	GO:0005634~C:nucleus	-		PF05843:Suf; PF00575:S1	-
ACCD_GUIAB	sp|B2LMK2|ACCD_GUIAB	Acetyl-coenzyme A carboxylase carboxyl transferase subunit beta, chloroplastic OS=Guizotia abyssinica GN=accD PE=3 SV=1	0.152092	0.162228	0.160273	0.164846	0.182448	0.162228	GO:2001295~P:malonyl-CoA biosynthetic process; GO:0006633~P:fatty acid biosynthetic process;	GO:0008270~F:zinc ion binding; GO:0005524~F:ATP binding; GO:0003989~F:acetyl-CoA carboxylase activity;	GO:0009570~C:chloroplast stroma; GO:0009317~C:acetyl-CoA carboxylase complex;	-		PF01039: Carboxyl_trans;	Plastid, chloroplast stroma
K7VKB4_SOLTU	tr|K7VKB4|K7VKB4_SOLTU	Avr9/Cf-9 rapidly elicited protein 65 OS=Solanum tuberosum GN=ACRE65 PE=2 SV=1	0.182448	0.186797	0.141933	0.144665	0.154762	0.141933	-	-	-	-		-	-
LONM_OSTTA	sp|Q00WL5|LONM_OSTTA	Lon protease homolog, mitochondrial OS=Ostreococcus tauri GN=Ot13g03180 PE=3 SV=1	0.160273	0.162228	0.152092	0.174919	0.172345	0.162228	GO:0090296~P:regulation of mitochondrial DNA replication; GO:0070407~P:oxidation-dependent protein catabolic process; GO:0006515~P:misfolded or incompletely synthesized protein catabolic process; GO:0051131~P:chaperone-mediated protein complex assembly; GO:0034599~P:cellular response to oxidative stress;	GO:0004252~F:serine-type endopeptidase activity; GO:0043565~F:sequence-specific DNA binding; GO:0004176~F:ATP-dependent peptidase activity; GO:0005524~F:ATP binding;	GO:0005759~C:mitochondrial matrix;	K08675	ota:Ot13g03180	PF05362: Lon_C; PF02190: LON; PF00004: AAA;	Mitochondrion matrix {ECO:0000255|HAMAP-
RR2_RANMC	sp|A1XGM7|RR2_RANMC	30S ribosomal protein S2, chloroplastic OS=Ranunculus macranthus GN=rps2 PE=3 SV=1	0.141933	0.180486	0.170386	0.164846	0.154762	0.162228	GO:0006412~P:translation;	GO:0003735~F:structural constituent of ribosome;	GO:0015935~C:small ribosomal subunit; GO:0009507~C:chloroplast;	-		PF00318: Ribosomal_S2;	Plastid, chloroplast.
M0UVT7_HORVD	tr|M0UVT7|M0UVT7_HORVD	Uncharacterized protein OS=Hordeum vulgare var. distichum PE=3 SV=1	0.194338	0.162228	0.176722	0.12994	0.131746	0.152092	-	GO:0004674~F:protein serine/threonine kinase activity; GO:0005524~F:ATP binding	-	-		PF00069:Pkinase; PF08276:PAN_2	-
AB30G_ARATH	sp|Q8GZ52|AB30G_ARATH	ABC transporter G family member 30 OS=Arabidopsis thaliana GN=ABCG30 PE=2 SV=2	0.176722	0.154762	0.141933	0.174919	0.154762	0.172345	GO:0006810~P:transport;	GO:0016887~F:ATPase activity; GO:0005524~F:ATP binding;	GO:0016021~C:integral component of membrane;	-	ath:AT4G15230	PF08370: PDR_assoc; PF14510: ABC_trans_N; PF00005: ABC_tran; PF01061: ABC2_membrane;	Membrane {ECO:0000250}; Multi-pass membrane
A0A022QUM4_ERYGU	tr|A0A022QUM4|A0A022QUM4_ERYGU	Uncharacterized protein OS=Erythranthe guttata GN=MIMGU_mgv1a016142mg PE=4 SV=1	0.160273	0.172345	0.141933	0.164846	0.172345	0.172345	-	-	-	-		-	-
TDX_ARATH	sp|Q8VWG7|TDX_ARATH	TPR repeat-containing thioredoxin TDX OS=Arabidopsis thaliana GN=TDX PE=1 SV=1	0.152092	0.154762	0.160273	0.164846	0.162228	0.182448	GO:0051259~P:protein oligomerization; GO:0006457~P:protein folding; GO:0010286~P:heat acclimation; GO:0045454~P:cell redox homeostasis;	GO:0016671~F:oxidoreductase activity, acting on a sulfur group of donors, disulfide as acceptor; GO:0030544~F:Hsp70 protein binding;	-	-	ath:AT3G17880	PF00085: Thioredoxin;	-
CRY1_ARATH	sp|Q43125|CRY1_ARATH	Cryptochrome-1 OS=Arabidopsis thaliana GN=CRY1 PE=1 SV=2	0.172345	0.172345	0.170386	0.15665	0.154762	0.152092	GO:0010118~P:stomatal movement; GO:0010343~P:singlet oxygen-mediated programmed cell death; GO:0009414~P:response to water deprivation; GO:0009637~P:response to blue light; GO:0051510~P:regulation of unidimensional cell growth; GO:0010075~P:regulation of meristem growth; GO:0018298~P:protein-chromophore linkage; GO:0046777~P:protein autophosphorylation; GO:0009640~P:photomorphogenesis; GO:0055114…	GO:0004672~F:protein kinase activity; GO:0042802~F:identical protein binding; GO:0003913~F:DNA photolyase activity; GO:0009882~F:blue light photoreceptor activity; GO:0005524~F:ATP binding;	GO:0005634~C:nucleus; GO:0005737~C:cytoplasm;	K12118: CRY1; cryptochrome 1	ath:AT4G08920	PF03441: FAD_binding_7; PF00875: DNA_photolyase; PF12546: Cryptochrome_C;	Cytoplasm {ECO:0000269|PubMed:18003924}.
LOG8_ARATH	sp|Q84MC2|LOG8_ARATH	Cytokinin riboside 5'-monophosphate phosphoribohydrolase LOG8 OS=Arabidopsis thaliana GN=LOG8 PE=1 SV=1	0.164846	0.162228	0.160273	0.164846	0.154762	0.172345	GO:0009691~P:cytokinin biosynthetic process;	GO:0042803~F:protein homodimerization activity; GO:0016799~F:hydrolase activity, hydrolyzing N-glycosyl compounds;	GO:0005634~C:nucleus; GO:0005829~C:cytosol;	-	ath:AT5G11950	PF03641: Lysine_decarbox;	Cytoplasm {ECO:0000269|PubMed:19837870}.
A8IP86_CHLRE	tr|A8IP86|A8IP86_CHLRE	Predicted protein OS=Chlamydomonas reinhardtii GN=CHLREDRAFT_188957 PE=4 SV=1	0.172345	0.154762	0.141933	0.186797	0.182448	0.141933	-	GO:0003950~F:NAD+ ADP-ribosyltransferase activity	-	K10582: UBE2Q; ubiquitin-conjugating enzyme E2 Q [EC:6.3.2.19]	cre:CHLREDRAFT_188957	PF00179:UQ_con; PF00644:PARP	-
G7L2J3_MEDTR	tr|G7L2J3|G7L2J3_MEDTR	SPX (SYG1/Pho81/XPR1) domain protein MFS transporter OS=Medicago truncatula GN=MTR_7g076520 PE=4 SV=1	0.160273	0.162228	0.170386	0.164846	0.162228	0.162228	GO:0055085~P:transmembrane transport	-	GO:0016021~C:integral component of membrane	-	mtr:MTR_7g076520	PF03105:SPX; PF07690:MFS_1	-
TIP31_ORYSJ	sp|Q9FWV6|TIP31_ORYSJ	Probable aquaporin TIP3-1 OS=Oryza sativa subsp. japonica GN=TIP3-1 PE=2 SV=1	0.141933	0.162228	0.198703	0.164846	0.141933	0.172345	-	GO:0005215~F:transporter activity;	GO:0005774~C:vacuolar membrane; GO:0016021~C:integral component of membrane;	K09873	osa:4348981	PF00230: MIP;	Vacuole membrane {ECO:0000250}; Multi-pass
RTNLP_ARATH	sp|Q8GYH6|RTNLP_ARATH	Reticulon-like protein B16 OS=Arabidopsis thaliana GN=RTNLB16 PE=2 SV=1	0.152092	0.162228	0.152092	0.174919	0.182448	0.162228	-	-	GO:0016021~C:integral component of membrane; GO:0005789~C:endoplasmic reticulum membrane;	-	ath:AT3G10915	PF02453: Reticulon;	Endoplasmic reticulum membrane
K4CLA6_SOLLC	tr|K4CLA6|K4CLA6_SOLLC	Uncharacterized protein OS=Solanum lycopersicum GN=Solyc08g065250.2 PE=3 SV=1	0.164846	0.162228	0.152092	0.174919	0.162228	0.172345	-	GO:0004712~F:protein serine/threonine/tyrosine kinase activity; GO:0004674~F:protein serine/threonine kinase activity; GO:0005524~F:ATP binding	GO:0005886~C:plasma membrane	-		PF07714:Pkinase_Tyr	-
IPT2_ARATH	sp|Q9ZUX7|IPT2_ARATH	tRNA dimethylallyltransferase 2 OS=Arabidopsis thaliana GN=IPT2 PE=1 SV=2	0.152092	0.162228	0.170386	0.174919	0.162228	0.162228	GO:0008033~P:tRNA processing; GO:0009691~P:cytokinin biosynthetic process;	GO:0052381~F:tRNA dimethylallyltransferase activity; GO:0005524~F:ATP binding; GO:0009824~F:AMP dimethylallyltransferase activity;	GO:0005829~C:cytosol;	K00791: miaA, TRIT1; tRNA dimethylallyltransferase [EC:2.5.1.75]	ath:AT2G27760	PF01715: IPPT;	Cytoplasm {ECO:0000269|PubMed:14726522}.
U5FWT8_POPTR	tr|U5FWT8|U5FWT8_POPTR	Uncharacterized protein OS=Populus trichocarpa GN=POPTR_0013s07345g PE=4 SV=1	0.176722	0.154762	0.170386	0.15665	0.141933	0.172345	-	-	-	-	pop:POPTR_0013s07345g	-	-
R9UNL4_VITVI	tr|R9UNL4|R9UNL4_VITVI	O-methyltransferase OMT1 OS=Vitis vinifera GN=OMT1 PE=2 SV=1	0.152092	0.154762	0.160273	0.174919	0.172345	0.172345	-	GO:0008171~F:O-methyltransferase activity	-	-		PF00891:Methyltransf_2; PF08100:Dimerisation	-
A7KHH6_MEDTR	tr|A7KHH6|A7KHH6_MEDTR	Nodule-specific Glycine Rich Peptide OS=Medicago truncatula GN=MTR_5g084040 PE=2 SV=1	0.128028	0.162228	0.170386	0.174919	0.172345	0.172345	-	-	-	-	mtr:MTR_5g084040	-	-
S0F2V0_CHOCR	tr|S0F2V0|S0F2V0_CHOCR	Stackhouse genomic scaffold, scaffold_9 OS=Chondrus crispus GN=CHC_T00007956001 PE=4 SV=1	0.164846	0.172345	0.170386	0.15665	0.162228	0.152092	-	GO:0003723~F:RNA binding	-	K14844	ccp:CHC_T00007956001	PF08144:CPL	-
NAP5_ARATH	sp|Q9FVV9|NAP5_ARATH	Probable non-intrinsic ABC protein 5 OS=Arabidopsis thaliana GN=NAP5 PE=2 SV=1	0.160273	0.144665	0.141933	0.186797	0.172345	0.182448	-	GO:0005215~F:transporter activity; GO:0042626~F:ATPase activity, coupled to transmembrane movement of substances; GO:0005524~F:ATP binding;	GO:0016021~C:integral component of membrane;	-	ath:AT1G71330	PF00005: ABC_tran;	Membrane {ECO:0000255|PROSITE-
MATK_ADICA	sp|Q85FP0|MATK_ADICA	Maturase K OS=Adiantum capillus-veneris GN=matK PE=2 SV=2	0.172345	0.144665	0.160273	0.164846	0.190574	0.141933	GO:0008033~P:tRNA processing; GO:0008380~P:RNA splicing; GO:0006397~P:mRNA processing;	GO:0003723~F:RNA binding;	GO:0009507~C:chloroplast;	-		PF01824: MatK_N; PF01348: Intron_maturas2;	Plastid, chloroplast.
MT2Z_SOLLC	sp|Q43515|MT2Z_SOLLC	Metallothionein-like protein type 2 OS=Solanum lycopersicum PE=3 SV=1	0.164846	0.154762	0.141933	0.174919	0.172345	0.172345	-	GO:0046872~F:metal ion binding;	-	-	sly:778299	PF01439: Metallothio_2;	-
BMT_AMMMJ	sp|Q6T1F6|BMT_AMMMJ	Bergaptol O-methyltransferase OS=Ammi majus GN=BMT PE=1 SV=1	0.152092	0.144665	0.160273	0.198703	0.154762	0.172345	-	GO:0008171~F:O-methyltransferase activity; GO:0030752~F:5-hydroxyfuranocoumarin 5-O-methyltransferase activity;	-	-		PF00891: Methyltransf_2; PF08100: Dimerisation;	-
K4BYN7_SOLLC	tr|K4BYN7|K4BYN7_SOLLC	Uncharacterized protein OS=Solanum lycopersicum GN=Solyc05g015210.2 PE=4 SV=1	0.202268	0.162228	0.152092	0.15665	0.154762	0.134551	GO:0016192~P:vesicle-mediated transport; GO:0006886~P:intracellular protein transport	GO:0005083~F:small GTPase regulator activity	-	-		PF10367:Vps39_2; PF10366:Vps39_1; PF00780:CNH; PF00637:Clathrin	-
G7JGH4_MEDTR	tr|G7JGH4|G7JGH4_MEDTR	Uncharacterized protein OS=Medicago truncatula GN=MTR_4g098600 PE=4 SV=1	0.164846	0.154762	0.176722	0.164846	0.154762	0.162228	-	-	-	-	mtr:MTR_4g098600	-	-
M0SPQ9_MUSAM	tr|M0SPQ9|M0SPQ9_MUSAM	Uncharacterized protein OS=Musa acuminata subsp. malaccensis PE=4 SV=1	0.176722	0.172345	0.170386	0.15665	0.154762	0.141933	-	GO:0003993~F:acid phosphatase activity	-	-		PF00328:His_Phos_2	-
C76B1_HELTU	sp|O23976|C76B1_HELTU	7-ethoxycoumarin O-deethylase OS=Helianthus tuberosus GN=CYP76B1 PE=1 SV=1	0.172345	0.144665	0.170386	0.164846	0.162228	0.162228	-	GO:0016705~F:oxidoreductase activity, acting on paired donors, with incorporation or reduction of molecular oxygen; GO:0004497~F:monooxygenase activity; GO:0005506~F:iron ion binding; GO:0020037~F:heme binding;	-	-		PF00067: p450;	-
FB98_ARATH	sp|Q9SJ78|FB98_ARATH	Putative F-box protein At2g04810 OS=Arabidopsis thaliana GN=At2g04810 PE=2 SV=1	0.242557	0.162228	0.141933	0.164846	0.141933	0.113278	-	-	-	-	ath:AT2G04810	PF03478: DUF295;	-
RR13_GUITH	sp|O46912|RR13_GUITH	30S ribosomal protein S13, chloroplastic OS=Guillardia theta GN=rps13 PE=3 SV=1	0.141933	0.154762	0.160273	0.174919	0.182448	0.162228	GO:0006412~P:translation;	GO:0003735~F:structural constituent of ribosome; GO:0019843~F:rRNA binding;	GO:0005840~C:ribosome; GO:0009507~C:chloroplast;	-		PF00416: Ribosomal_S13;	Plastid, chloroplast.
U5D8W3_AMBTC	tr|U5D8W3|U5D8W3_AMBTC	Uncharacterized protein OS=Amborella trichopoda GN=AMTR_s00047p00209120 PE=4 SV=1	0.164846	0.172345	0.160273	0.164846	0.162228	0.152092	GO:0033356~P:UDP-L-arabinose metabolic process; GO:0030244~P:cellulose biosynthetic process	GO:0052691~F:UDP-arabinopyranose mutase activity	GO:0009506~C:plasmodesma; GO:0016020~C:membrane; GO:0005794~C:Golgi apparatus; GO:0005829~C:cytosol	K13379	atr:s00047p00209120	PF03214:RGP	-
A0A081AUX8_PHYPR	tr|A0A081AUX8|A0A081AUX8_PHYPR	Uncharacterized protein OS=Phytophthora parasitica P1976 GN=F444_03207 PE=4 SV=1	0.186797	0.202268	0.170386	0.12994	0.131746	0.134551	-	-	-	-		-	-
C1E3V2_MICSR	tr|C1E3V2|C1E3V2_MICSR	Uncharacterized protein (Fragment) OS=Micromonas sp. (strain RCC299 / NOUM17) GN=MICPUN_81276 PE=4 SV=1	0.160273	0.162228	0.170386	0.164846	0.162228	0.162228	-	-	-	-	mis:MICPUN_81276	-	-
A0A067F4F9_CITSI	tr|A0A067F4F9|A0A067F4F9_CITSI	Uncharacterized protein OS=Citrus sinensis GN=CISIN_1g039611mg PE=4 SV=1	0.152092	0.136421	0.141933	0.186797	0.20877	0.162228	-	-	-	-		PF05003:DUF668; PF11961:DUF3475	-
P2C31_ARATH	sp|Q940A2|P2C31_ARATH	Protein kinase and PP2C-like domain-containing protein OS=Arabidopsis thaliana GN=At2g40860/At2g40870 PE=2 SV=1	0.152092	0.144665	0.170386	0.174919	0.162228	0.196863	-	GO:0004674~F:protein serine/threonine kinase activity; GO:0004721~F:phosphoprotein phosphatase activity; GO:0046872~F:metal ion binding; GO:0005524~F:ATP binding;	-	-	ath:AT2G40860	PF00481: PP2C; PF00069: Pkinase;	-
PP364_ARATH	sp|Q9LZ19|PP364_ARATH	Pentatricopeptide repeat-containing protein At5g04780 OS=Arabidopsis thaliana GN=PCMP-H16 PE=2 SV=2	0.160273	0.172345	0.160273	0.15665	0.154762	0.162228	-	-	-	-	ath:AT5G04780	PF13041: PPR_2; PF01535: PPR;	-
ACA9_ARATH	sp|Q9LU41|ACA9_ARATH	Calcium-transporting ATPase 9, plasma membrane-type OS=Arabidopsis thaliana GN=ACA9 PE=2 SV=2	0.152092	0.162228	0.170386	0.174919	0.162228	0.172345	GO:0007338~P:single fertilization; GO:0009555~P:pollen development;	GO:0046872~F:metal ion binding; GO:0005516~F:calmodulin binding; GO:0005388~F:calcium-transporting ATPase activity; GO:0005524~F:ATP binding;	GO:0005886~C:plasma membrane; GO:0016021~C:integral component of membrane;	K01537	ath:AT3G21180	PF00702: Hydrolase; PF00122: E1-E2_ATPase; PF00690: Cation_ATPase_N; PF00689: Cation_ATPase_C; PF12515: CaATP_NAI;	Membrane; Multi-pass membrane protein.
B7FPD2_PHATC	tr|B7FPD2|B7FPD2_PHATC	Predicted protein OS=Phaeodactylum tricornutum (strain CCAP 1055/1) GN=PHATRDRAFT_42740 PE=4 SV=1	0.152092	0.144665	0.186797	0.15665	0.154762	0.182448	-	GO:0005215~F:transporter activity	GO:0005622~C:intracellular	-	pti:PHATRDRAFT_42740	PF00650:CRAL_TRIO	-
RBR2_ORYSJ	sp|Q2R374|RBR2_ORYSJ	Retinoblastoma-related protein 2 OS=Oryza sativa subsp. japonica GN=RBR2 PE=2 SV=2	0.164846	0.144665	0.160273	0.174919	0.162228	0.162228	GO:0006351~P:transcription, DNA-templated; GO:0006357~P:regulation of transcription from RNA polymerase II promoter; GO:0051726~P:regulation of cell cycle; GO:0007049~P:cell cycle;	-	GO:0005634~C:nucleus;	K04681: RBL1; retinoblastoma-like protein 1	osa:4350648	PF01857: RB_B; PF01858: RB_A; PF11934: DUF3452;	Nucleus {ECO:0000250}.
S8CP09_9LAMI	tr|S8CP09|S8CP09_9LAMI	Uncharacterized protein OS=Genlisea aurea GN=M569_08220 PE=4 SV=1	0.172345	0.186797	0.12994	0.15665	0.154762	0.172345	GO:0006412~P:translation	GO:0003735~F:structural constituent of ribosome	GO:0005840~C:ribosome	-		PF07891:DUF1666	-
K4DDM3_SOLLC	tr|K4DDM3|K4DDM3_SOLLC	Uncharacterized protein OS=Solanum lycopersicum GN=Solyc12g020000.1 PE=4 SV=1	0.172345	0.172345	0.160273	0.15665	0.162228	0.162228	-	-	-	-		PF15477:SMAP	-
M5WNP0_PRUPE	tr|M5WNP0|M5WNP0_PRUPE	Uncharacterized protein OS=Prunus persica GN=PRUPE_ppa001040mg PE=4 SV=1	0.202268	0.128028	0.209663	0.164846	0.110957	0.134551	-	GO:0008270~F:zinc ion binding; GO:0003682~F:chromatin binding	-	-	pper:PRUPE_ppa001040mg	PF01426:BAH	-
A0A072UNT3_MEDTR	tr|A0A072UNT3|A0A072UNT3_MEDTR	Peptidyl-prolyl cis-trans isomerase-like protein OS=Medicago truncatula GN=MTR_5g015500 PE=4 SV=1	0.164846	0.172345	0.152092	0.15665	0.162228	0.172345	GO:0006457~P:protein	GO:0004842~F:ubiquitin-protein; GO:0003755~F:peptidyl-prolyl; GO:0016874~F:ligase	-	-		PF00160:Pro_isomerase	-
R1DMI2_EMIHU	tr|R1DMI2|R1DMI2_EMIHU	Uncharacterized protein OS=Emiliania huxleyi CCMP1516 GN=EMIHUDRAFT_201010 PE=4 SV=1	0.172345	0.196863	0.141933	0.144665	0.154762	0.152092	-	-	-	-	ehx:EMIHUDRAFT_201010	-	-
M0RLD7_MUSAM	tr|M0RLD7|M0RLD7_MUSAM	Uncharacterized protein OS=Musa acuminata subsp. malaccensis PE=4 SV=1	0.172345	0.162228	0.170386	0.15665	0.154762	0.162228	GO:0006355~P:regulation of transcription, DNA-templated; GO:0006352~P:DNA-templated transcription, initiation	GO:0008270~F:zinc ion binding	-	K03124: TFIIB, GTF2B, SUA7, tfb; transcription initiation factor TFIIB	mus:103969221	PF00382:TFIIB; PF08271:TF_Zn_Ribbon	-
W4G732_9STRA	tr|W4G732|W4G732_9STRA	Uncharacterized protein OS=Aphanomyces astaci GN=H257_10316 PE=4 SV=1	0.152092	0.228959	0.141933	0.12994	0.190574	0.134551	-	-	-	-		PF06650:DUF1162; PF12624:Chorein_N; PF00168:C2	-
ABI5_ARATH	sp|Q9SJN0|ABI5_ARATH	Protein ABSCISIC ACID-INSENSITIVE 5 OS=Arabidopsis thaliana GN=ABI5 PE=1 SV=1	0.152092	0.172345	0.152092	0.164846	0.172345	0.172345	GO:0006351~P:transcription, DNA-templated; GO:0010182~P:sugar mediated signaling pathway; GO:0009845~P:seed germination; GO:0048316~P:seed development; GO:0009414~P:response to water deprivation; GO:0009651~P:response to salt stress; GO:0009739~P:response to gibberellin; GO:0010200~P:response to chitin; GO:0009737~P:response to abscisic acid; GO:0006355~P:regulation of transcription, DNA-template…	GO:0003700~F:sequence-specific DNA binding transcription factor activity; GO:0043565~F:sequence-specific DNA binding;	GO:0005634~C:nucleus;	K14432: ABF; ABA responsive element binding factor	ath:AT2G36270	PF00170: bZIP_1;	Nucleus {ECO:0000255|PROSITE-
ASOL_TOBAC	sp|P29162|ASOL_TOBAC	L-ascorbate oxidase homolog OS=Nicotiana tabacum PE=2 SV=1	0.160273	0.162228	0.170386	0.164846	0.162228	0.162228	-	GO:0016491~F:oxidoreductase activity; GO:0005507~F:copper ion binding;	GO:0005615~C:extracellular space;	-		PF07732: Cu-oxidase_3; PF07731: Cu-oxidase_2; PF00394: Cu-oxidase;	Secreted, extracellular space {ECO:0000305}.
B7G4C1_PHATC	tr|B7G4C1|B7G4C1_PHATC	Predicted protein OS=Phaeodactylum tricornutum (strain CCAP 1055/1) GN=PHATRDRAFT_37891 PE=4 SV=1	0.176722	0.154762	0.176722	0.164846	0.141933	0.152092	-	-	-	-	pti:PHATRDRAFT_37891	-	-
C0KTA6_WHEAT	tr|C0KTA6|C0KTA6_WHEAT	Fructose-bisphosphate aldolase OS=Triticum aestivum GN=AlDP PE=2 SV=1	0.152092	0.154762	0.186797	0.164846	0.162228	0.172345	GO:0006096~P:glycolytic process	GO:0004332~F:fructose-bisphosphate aldolase activity	-	-		PF00274:Glycolytic	-
CCAMK_LOTJA	sp|A0AAR7|CCAMK_LOTJA	Calcium and calcium/calmodulin-dependent serine/threonine-protein kinase OS=Lotus japonicus GN=CCAMK PE=1 SV=1	0.141933	0.172345	0.176722	0.164846	0.154762	0.162228	GO:0009608~P:response to symbiont; GO:0046777~P:protein autophosphorylation; GO:0009877~P:nodulation;	GO:0004683~F:calmodulin-dependent protein kinase activity; GO:0009931~F:calcium-dependent protein serine/threonine kinase activity; GO:0005509~F:calcium ion binding; GO:0005524~F:ATP binding;	GO:0016021~C:integral component of membrane;	-		PF00069: Pkinase; PF13499: EF-hand_7; PF00036: EF-hand_1;	Membrane {ECO:0000305}; Single-pass membrane
HAK21_ORYSJ	sp|Q75G84|HAK21_ORYSJ	Potassium transporter 21 OS=Oryza sativa subsp. japonica GN=HAK21 PE=2 SV=1	0.164846	0.172345	0.160273	0.15665	0.162228	0.162228	-	GO:0015079~F:potassium ion transmembrane transporter activity;	GO:0016021~C:integral component of membrane;	-	osa:9269115	PF02705: K_trans;	Membrane {ECO:0000305}; Multi-pass membrane
RPOC2_OENBI	sp|B0Z4W1|RPOC2_OENBI	DNA-directed RNA polymerase subunit beta'' OS=Oenothera biennis GN=rpoC2 PE=3 SV=1	0.164846	0.162228	0.170386	0.15665	0.162228	0.152092	GO:0006351~P:transcription, DNA-templated;	GO:0003899~F:DNA-directed RNA polymerase activity; GO:0003677~F:DNA binding;	GO:0009507~C:chloroplast;	-		PF04998: RNA_pol_Rpb1_5; PF05000: RNA_pol_Rpb1_4; PF04983: RNA_pol_Rpb1_3;	Plastid, chloroplast.
A0A078JCD8_BRANA	tr|A0A078JCD8|A0A078JCD8_BRANA	BnaCnng46280D protein OS=Brassica napus GN=BnaCnng46280D PE=4 SV=1	0.152092	0.128028	0.101135	0.186797	0.198703	0.211765	-	-	-	-		PF02721:DUF223	-
ARID6_ARATH	sp|C0SUW7|ARID6_ARATH	AT-rich interactive domain-containing protein 6 OS=Arabidopsis thaliana GN=ARID6 PE=2 SV=1	0.194338	0.162228	0.198703	0.144665	0.131746	0.113278	GO:0006351~P:transcription, DNA-templated; GO:0006355~P:regulation of transcription, DNA-templated;	GO:0003700~F:sequence-specific DNA binding transcription factor activity; GO:0003677~F:DNA binding;	GO:0005634~C:nucleus;	-	ath:AT1G20910	PF01388: ARID;	Nucleus {ECO:0000255|PROSITE-
PUM6_ARATH	sp|Q9C5E7|PUM6_ARATH	Pumilio homolog 6, chloroplastic OS=Arabidopsis thaliana GN=APUM6 PE=1 SV=1	0.160273	0.162228	0.160273	0.164846	0.162228	0.172345	GO:0006417~P:regulation of translation;	GO:0003729~F:mRNA binding;	GO:0009507~C:chloroplast;	-	ath:AT4G25880	PF00806: PUF;	Plastid, chloroplast {ECO:0000305}.
CCSA_ANTFO	sp|Q85A51|CCSA_ANTFO	Cytochrome c biogenesis protein ccsA OS=Anthoceros formosae GN=ccsA PE=2 SV=1	0.141933	0.154762	0.170386	0.164846	0.182448	0.172345	GO:0017004~P:cytochrome complex assembly;	GO:0020037~F:heme binding;	GO:0016021~C:integral component of membrane; GO:0009535~C:chloroplast thylakoid membrane;	-		PF01578: Cytochrom_C_asm;	Plastid, chloroplast thylakoid membrane
BXL1_ARATH	sp|Q9FGY1|BXL1_ARATH	Beta-D-xylosidase 1 OS=Arabidopsis thaliana GN=BXL1 PE=1 SV=1	0.152092	0.162228	0.170386	0.164846	0.172345	0.162228	GO:0010214~P:seed coat development; GO:0005975~P:carbohydrate metabolic process;	GO:0046556~F:alpha-L-arabinofuranosidase activity;	GO:0005578~C:proteinaceous extracellular matrix; GO:0009505~C:plant-type cell wall; GO:0048046~C:apoplast;	-	ath:AT5G49360	PF01915: Glyco_hydro_3_C; PF00933: Glyco_hydro_3; PF14310: Fn3-like;	Secreted, extracellular space, extracellular
YMX1_BRANA	sp|P68513|YMX1_BRANA	Uncharacterized mitochondrial protein ORF138 OS=Brassica napus PE=4 SV=1	0.194338	0.154762	0.141933	0.164846	0.154762	0.134551	-	-	GO:0031966~C:mitochondrial membrane; GO:0016021~C:integral component of membrane;	-		PF05663: DUF809;	Mitochondrion membrane {ECO:0000305};
TOP1_DAUCA	sp|P93119|TOP1_DAUCA	DNA topoisomerase 1 OS=Daucus carota GN=TOP1 PE=2 SV=1	0.160273	0.162228	0.176722	0.15665	0.154762	0.162228	GO:0006265~P:DNA topological change;	GO:0003918~F:DNA topoisomerase type II (ATP-hydrolyzing) activity; GO:0003917~F:DNA topoisomerase type I activity; GO:0003677~F:DNA binding;	GO:0005634~C:nucleus; GO:0005694~C:chromosome;	-		PF02919: Topoisom_I_N; PF01028: Topoisom_I; PF14370: Topo_C_assoc;	Nucleus {ECO:0000250}.
ZIP1_ARATH	sp|O81123|ZIP1_ARATH	Zinc transporter 1 OS=Arabidopsis thaliana GN=ZIP1 PE=2 SV=1	0.164846	0.172345	0.160273	0.174919	0.141933	0.172345	-	GO:0005385~F:zinc ion transmembrane transporter activity;	GO:0005886~C:plasma membrane; GO:0016021~C:integral component of membrane;	K14709	ath:AT3G12750	PF02535: Zip;	Cell membrane {ECO:0000305}; Multi-pass
A0A072TN93_MEDTR	tr|A0A072TN93|A0A072TN93_MEDTR	Disease resistance protein (TIR-NBS-LRR class) OS=Medicago truncatula GN=MTR_8g433020 PE=4 SV=1	0.172345	0.144665	0.160273	0.174919	0.172345	0.152092	GO:0007165~P:signal	GO:0043531~F:ADP	-	-		PF01582:TIR; PF00931:NB-ARC; PF07725:LRR_3	-
A0A022S214_ERYGU	tr|A0A022S214|A0A022S214_ERYGU	Uncharacterized protein (Fragment) OS=Erythranthe guttata GN=MIMGU_mgv1a0050912mg PE=4 SV=1	0.152092	0.162228	0.160273	0.174919	0.172345	0.162228	-	-	-	-		-	-
B9ILR2_POPTR	tr|B9ILR2|B9ILR2_POPTR	Uncharacterized protein OS=Populus trichocarpa GN=POPTR_0018s09160g PE=4 SV=2	0.172345	0.144665	0.141933	0.210555	0.154762	0.172345	GO:0016567~P:protein ubiquitination; GO:0016579~P:protein deubiquitination; GO:0045893~P:positive regulation of transcription, DNA-templated; GO:0009640~P:photomorphogenesis; GO:0016571~P:histone methylation; GO:0010388~P:cullin deneddylation	GO:0008276~F:protein methyltransferase activity	GO:0005737~C:cytoplasm	K15190	pop:POPTR_0018s09160g	PF06859:Bin3	-
DPNP_ORYSA	sp|P0C5A3|DPNP_ORYSA	3'(2'),5'-bisphosphate nucleotidase OS=Oryza sativa PE=2 SV=1	0.164846	0.162228	0.160273	0.174919	0.154762	0.162228	GO:0006790~P:sulfur compound metabolic process; GO:0046854~P:phosphatidylinositol phosphorylation;	GO:0046872~F:metal ion binding; GO:0008441~F:3'(2'),5'-bisphosphate nucleotidase activity;	-	-		PF00459: Inositol_P;	-
PP208_ARATH	sp|Q9M891|PP208_ARATH	Pentatricopeptide repeat-containing protein At3g02490, mitochondrial OS=Arabidopsis thaliana GN=At3g02490 PE=2 SV=1	0.164846	0.154762	0.160273	0.164846	0.162228	0.172345	-	-	GO:0005739~C:mitochondrion;	-	ath:AT3G02490	PF01535: PPR;	Mitochondrion {ECO:0000305}.
PP107_ARATH	sp|Q3ECH5|PP107_ARATH	Pentatricopeptide repeat-containing protein At1g66345, mitochondrial OS=Arabidopsis thaliana GN=At1g66345 PE=1 SV=1	0.160273	0.172345	0.176722	0.15665	0.162228	0.162228	-	-	GO:0005739~C:mitochondrion;	-	ath:AT1G66345	PF13041: PPR_2; PF12854: PPR_1; PF01535: PPR;	Mitochondrion {ECO:0000305}.
A0A024UI62_9STRA	tr|A0A024UI62|A0A024UI62_9STRA	Uncharacterized protein OS=Aphanomyces invadans GN=H310_04256 PE=4 SV=1	0.202268	0.172345	0.152092	0.144665	0.154762	0.134551	GO:0015074~P:DNA	GO:0003676~F:nucleic	GO:0005634~C:nucleus	-		PF00078:RVT_1; PF00665:rve; PF00385:Chromo	-
B8BQ07_THAPS	tr|B8BQ07|B8BQ07_THAPS	Uncharacterized protein OS=Thalassiosira pseudonana GN=THAPSDRAFT_31627 PE=4 SV=1	0.128028	0.144665	0.160273	0.186797	0.172345	0.172345	GO:0001522~P:pseudouridine synthesis	GO:0003723~F:RNA binding; GO:0009982~F:pseudouridine synthase activity	-	-	tps:THAPSDRAFT_31627	PF00849:PseudoU_synth_2	-
HPPD_DAUCA	sp|O23920|HPPD_DAUCA	4-hydroxyphenylpyruvate dioxygenase OS=Daucus carota PE=2 SV=1	0.141933	0.154762	0.160273	0.186797	0.172345	0.162228	GO:0006572~P:tyrosine catabolic process; GO:0006559~P:L-phenylalanine catabolic process;	GO:0046872~F:metal ion binding; GO:0003868~F:4-hydroxyphenylpyruvate dioxygenase activity;	GO:0005737~C:cytoplasm;	-		PF00903: Glyoxalase;	Cytoplasm.
PTC52_ARATH	sp|Q8W496|PTC52_ARATH	Protochlorophyllide-dependent translocon component 52, chloroplastic OS=Arabidopsis thaliana GN=PTC52 PE=2 SV=1	0.164846	0.162228	0.152092	0.164846	0.172345	0.162228	GO:0015031~P:protein transport;	GO:0046872~F:metal ion binding; GO:0010277~F:chlorophyllide a oxygenase [overall] activity; GO:0051537~F:2 iron, 2 sulfur cluster binding;	GO:0009536~C:plastid; GO:0016021~C:integral component of membrane; GO:0009706~C:chloroplast inner membrane; GO:0009941~C:chloroplast envelope; GO:0009507~C:chloroplast;	-	ath:AT4G25650	PF00355: Rieske; PF08417: PaO;	Plastid, chloroplast inner membrane
NU3C_SORBI	sp|A1E9S9|NU3C_SORBI	NAD(P)H-quinone oxidoreductase subunit 3, chloroplastic OS=Sorghum bicolor GN=ndhC PE=3 SV=1	0.152092	0.172345	0.160273	0.164846	0.162228	0.162228	GO:0006810~P:transport; GO:0019684~P:photosynthesis, light reaction;	GO:0048038~F:quinone binding; GO:0008137~F:NADH dehydrogenase (ubiquinone) activity;	GO:0016021~C:integral component of membrane; GO:0009535~C:chloroplast thylakoid membrane;	K05574: ndhC; NAD(P)H-quinone oxidoreductase subunit 3 [EC:1.6.5.3]	sbi:SORBI_03g020210	PF00507: Oxidored_q4;	Plastid, chloroplast thylakoid membrane
D7SV28_VITVI	tr|D7SV28|D7SV28_VITVI	Putative uncharacterized protein OS=Vitis vinifera GN=VIT_04s0008g06470 PE=3 SV=1	0.172345	0.154762	0.160273	0.15665	0.172345	0.162228	GO:0043067~P:regulation of programmed cell death; GO:0010197~P:polar nucleus fusion; GO:0048481~P:ovule development; GO:0006423~P:cysteinyl-tRNA aminoacylation; GO:0042407~P:cristae formation; GO:0009658~P:chloroplast organization	GO:0004817~F:cysteine-tRNA ligase activity; GO:0005524~F:ATP binding	GO:0005739~C:mitochondrion; GO:0009570~C:chloroplast stroma	-		PF01406:tRNA-synt_1e; PF09190:DALR_2	-
M4DPV5_BRARP	tr|M4DPV5|M4DPV5_BRARP	Uncharacterized protein OS=Brassica rapa subsp. pekinensis GN=Bra018546 PE=4 SV=1	0.160273	0.154762	0.170386	0.15665	0.172345	0.162228	-	GO:0016817~F:hydrolase activity, acting on acid anhydrides; GO:0005525~F:GTP binding	-	-		PF11886:DUF3406; PF04548:AIG1	-
A0A081AVX7_PHYPR	tr|A0A081AVX7|A0A081AVX7_PHYPR	Uncharacterized protein OS=Phytophthora parasitica P1976 GN=F444_02884 PE=4 SV=1	0.164846	0.162228	0.160273	0.15665	0.154762	0.172345	GO:0018095~P:protein	-	-	-		PF03133:TTL	-
BLH9_ARATH	sp|Q9LZM8|BLH9_ARATH	BEL1-like homeodomain protein 9 OS=Arabidopsis thaliana GN=BLH9 PE=1 SV=1	0.160273	0.172345	0.160273	0.164846	0.162228	0.172345	GO:0010089~P:xylem development; GO:0010051~P:xylem and phloem pattern formation; GO:0010228~P:vegetative to reproductive phase transition of meristem; GO:0006351~P:transcription, DNA-templated; GO:0048367~P:shoot system development; GO:0010223~P:secondary shoot formation; GO:0007389~P:pattern specification process; GO:0048645~P:organ formation; GO:0045892~P:negative regulation of transcription, D…	GO:0003700~F:sequence-specific DNA binding transcription factor activity; GO:0043565~F:sequence-specific DNA binding;	GO:0005634~C:nucleus; GO:0005829~C:cytosol;	-	ath:AT5G02030	PF07526: POX; PF05920: Homeobox_KN;	Nucleus {ECO:0000305}.
RDR2_ORYSJ	sp|Q7XM31|RDR2_ORYSJ	Probable RNA-dependent RNA polymerase 2 OS=Oryza sativa subsp. japonica GN=RDR2 PE=2 SV=1	0.160273	0.172345	0.186797	0.15665	0.154762	0.152092	GO:0031047~P:gene silencing by RNA;	GO:0003968~F:RNA-directed RNA polymerase activity; GO:0003723~F:RNA binding;	-	K11699	osa:4336092	PF05183: RdRP;	-
WAP_SOLLC	sp|Q5BQN5|WAP_SOLLC	WPP domain-associated protein (Fragment) OS=Solanum lycopersicum GN=WAP PE=1 SV=1	0.152092	0.162228	0.152092	0.15665	0.20877	0.141933	-	-	GO:0005794~C:Golgi apparatus;	-		-	Golgi apparatus
A0A087GRG9_ARAAL	tr|A0A087GRG9|A0A087GRG9_ARAAL	Uncharacterized protein OS=Arabis alpina GN=AALP_AA6G246300 PE=4 SV=1	0.152092	0.162228	0.186797	0.164846	0.154762	0.172345	-	-	-	-		-	-
HEM6_ARATH	sp|Q9LR75|HEM6_ARATH	Coproporphyrinogen-III oxidase, chloroplastic OS=Arabidopsis thaliana GN=CPX PE=1 SV=1	0.152092	0.172345	0.170386	0.164846	0.162228	0.162228	-	-	-	-		-	-
RR7_ANEMR	sp|B0YPL5|RR7_ANEMR	30S ribosomal protein S7, plastid OS=Aneura mirabilis GN=rps7 PE=3 SV=1	0.152092	0.162228	0.170386	0.15665	0.172345	0.172345	GO:0006412~P:translation;	GO:0003735~F:structural constituent of ribosome; GO:0019843~F:rRNA binding;	GO:0015935~C:small ribosomal subunit; GO:0009536~C:plastid;	-		PF00177: Ribosomal_S7;	Plastid.
EF1A_VICFA	sp|O24534|EF1A_VICFA	Elongation factor 1-alpha OS=Vicia faba PE=2 SV=1	0.152092	0.162228	0.170386	0.164846	0.162228	0.172345	-	GO:0003746~F:translation elongation factor activity; GO:0003924~F:GTPase activity; GO:0005525~F:GTP binding;	GO:0005737~C:cytoplasm;	-		PF03143: GTP_EFTU_D3; PF03144: GTP_EFTU_D2; PF00009: GTP_EFTU;	Cytoplasm.
F0YIY9_AURAN	tr|F0YIY9|F0YIY9_AURAN	Putative uncharacterized protein (Fragment) OS=Aureococcus anophagefferens GN=AURANDRAFT_66829 PE=4 SV=1	0.172345	0.119732	0.152092	0.210555	0.162228	0.172345	GO:0006351~P:transcription, DNA-templated	GO:0003899~F:DNA-directed RNA polymerase activity; GO:0003677~F:DNA binding	GO:0005634~C:nucleus	-		PF06870:RNA_pol_I_A49; PF00505:HMG_box	-
A0A0A0KZW8_CUCSA	tr|A0A0A0KZW8|A0A0A0KZW8_CUCSA	Uncharacterized protein OS=Cucumis sativus GN=Csa_4G188400 PE=4 SV=1	0.172345	0.180486	0.160273	0.144665	0.162228	0.152092	-	GO:0004672~F:protein; GO:0005524~F:ATP	-	-	csv:101219673	PF07714:Pkinase_Tyr; PF13855:LRR_8	-
G4ZEK1_PHYSP	tr|G4ZEK1|G4ZEK1_PHYSP	Putative uncharacterized protein OS=Phytophthora sojae (strain P6497) GN=PHYSODRAFT_255386 PE=4 SV=1	0.160273	0.172345	0.160273	0.15665	0.162228	0.162228	-	-	-	-	psoj:PHYSODRAFT_255386	-	-
A0A024TTN0_9STRA	tr|A0A024TTN0|A0A024TTN0_9STRA	Uncharacterized protein OS=Aphanomyces invadans GN=H310_09426 PE=4 SV=1	0.186797	0.186797	0.141933	0.12994	0.162228	0.141933	-	GO:0008138~F:protein; GO:0004725~F:protein	-	-		PF00782:DSPc	-
B1PBZ4_ARALP	tr|B1PBZ4|B1PBZ4_ARALP	Putative uncharacterized protein OS=Arabidopsis lyrata subsp. petraea GN=AP9_G11.1 PE=4 SV=1	0.160273	0.186797	0.170386	0.144665	0.154762	0.162228	-	GO:0004842~F:ubiquitin-protein transferase activity	-	-		-	-
ATB15_ARATH	sp|Q9ZU11|ATB15_ARATH	Homeobox-leucine zipper protein ATHB-15 OS=Arabidopsis thaliana GN=ATHB-15 PE=1 SV=1	0.112439	0.154762	0.116895	0.186797	0.20877	0.196863	GO:0006351~P:transcription, DNA-templated; GO:0006355~P:regulation of transcription, DNA-templated; GO:0030154~P:cell differentiation;	GO:0008289~F:lipid binding; GO:0003677~F:DNA binding;	GO:0005634~C:nucleus;	K09338	ath:AT1G52150	PF01852: START; PF08670: MEKHLA; PF00046: Homeobox;	Nucleus {ECO:0000305}.
B8BKN2_ORYSI	tr|B8BKN2|B8BKN2_ORYSI	Putative uncharacterized protein OS=Oryza sativa subsp. indica GN=OsI_36208 PE=4 SV=1	0.172345	0.180486	0.152092	0.144665	0.172345	0.152092	-	-	-	-		-	-
LOX15_SOLTU	sp|Q43191|LOX15_SOLTU	Probable linoleate 9S-lipoxygenase 5 OS=Solanum tuberosum GN=LOX1.5 PE=2 SV=1	0.152092	0.186797	0.152092	0.144665	0.172345	0.162228	GO:0031408~P:oxylipin biosynthetic process;	GO:0016702~F:oxidoreductase activity, acting on single donors with incorporation of molecular oxygen, incorporation of two atoms of oxygen; GO:0046872~F:metal ion binding;	GO:0005737~C:cytoplasm;	K15718: LOX1_5; linoleate 9S-lipoxygenase [EC:1.13.11.58]	sot:102577714	PF01477: PLAT; PF00305: Lipoxygenase;	Cytoplasm {ECO:0000255|PROSITE-
WRK22_ARATH	sp|O04609|WRK22_ARATH	WRKY transcription factor 22 OS=Arabidopsis thaliana GN=WRKY22 PE=2 SV=1	0.186797	0.144665	0.160273	0.144665	0.162228	0.172345	GO:0006351~P:transcription, DNA-templated; GO:0010200~P:response to chitin; GO:0010150~P:leaf senescence; GO:0006952~P:defense response;	GO:0003700~F:sequence-specific DNA binding transcription factor activity; GO:0043565~F:sequence-specific DNA binding;	GO:0005634~C:nucleus;	K13425: WRKY22; WRKY transcription factor 22	ath:AT4G01250	PF03106: WRKY;	Nucleus {ECO:0000305}.
LDHA_HORVU	sp|P22988|LDHA_HORVU	L-lactate dehydrogenase A OS=Hordeum vulgare PE=1 SV=1	0.160273	0.154762	0.170386	0.174919	0.172345	0.162228	GO:0044262~P:cellular carbohydrate metabolic process;	GO:0004459~F:L-lactate dehydrogenase activity;	GO:0005737~C:cytoplasm;	-		PF00056: Ldh_1_N; PF02866: Ldh_1_C;	-
Y3475_ARATH	sp|C0LGP4|Y3475_ARATH	Probable LRR receptor-like serine/threonine-protein kinase At3g47570 OS=Arabidopsis thaliana GN=At3g47570 PE=1 SV=1	0.176722	0.180486	0.160273	0.144665	0.154762	0.141933	-	GO:0004674~F:protein serine/threonine kinase activity; GO:0005524~F:ATP binding;	GO:0005886~C:plasma membrane; GO:0016021~C:integral component of membrane;	-	ath:AT3G47570	PF00069: Pkinase; PF08263: LRRNT_2; PF12799: LRR_4; PF00560: LRR_1;	Cell membrane {ECO:0000250}; Single-pass
PHO19_ARATH	sp|Q9LJW0|PHO19_ARATH	Phosphate transporter PHO1 homolog 9 OS=Arabidopsis thaliana GN=PHO1-H9 PE=2 SV=1	0.152092	0.162228	0.160273	0.164846	0.172345	0.172345	GO:0006817~P:phosphate ion transport; GO:0035435~P:phosphate ion transmembrane transport; GO:0016036~P:cellular response to phosphate starvation;	GO:0015114~F:phosphate ion transmembrane transporter activity;	GO:0005802~C:trans-Golgi network; GO:0005886~C:plasma membrane; GO:0016021~C:integral component of membrane;	-	ath:AT3G29060	PF03105: SPX; PF03124: EXS;	Cell membrane {ECO:0000305}; Multi-pass
DNM1B_ORYSJ	sp|B1Q3J6|DNM1B_ORYSJ	DNA (cytosine-5)-methyltransferase 1B OS=Oryza sativa subsp. japonica GN=MET1B PE=2 SV=1	0.160273	0.162228	0.176722	0.164846	0.154762	0.152092	-	GO:0003677~F:DNA binding; GO:0003886~F:DNA (cytosine-5-)-methyltransferase activity; GO:0003682~F:chromatin binding;	GO:0005634~C:nucleus;	-		PF12047: DNMT1-RFD; PF01426: BAH;	Nucleus {ECO:0000250}.
SD113_ARATH	sp|Q9LPZ9|SD113_ARATH	G-type lectin S-receptor-like serine/threonine-protein kinase SD1-13 OS=Arabidopsis thaliana GN=SD113 PE=1 SV=2	0.160273	0.162228	0.170386	0.15665	0.162228	0.162228	GO:0048544~P:recognition of pollen; GO:0046777~P:protein autophosphorylation; GO:0009816~P:defense response to bacterium, incompatible interaction; GO:0071446~P:cellular response to salicylic acid stimulus;	GO:0031625~F:ubiquitin protein ligase binding; GO:0004674~F:protein serine/threonine kinase activity; GO:0004672~F:protein kinase activity; GO:0030246~F:carbohydrate binding; GO:0005516~F:calmodulin binding; GO:0005524~F:ATP binding;	GO:0005886~C:plasma membrane; GO:0016021~C:integral component of membrane;	-	ath:AT1G11350	PF00954: S_locus_glycop; PF07714: Pkinase_Tyr; PF08276: PAN_2; PF01453: B_lectin;	Cell membrane {ECO:0000269|PubMed:19071125};
A0A078IMT2_BRANA	tr|A0A078IMT2|A0A078IMT2_BRANA	BnaCnng19530D protein OS=Brassica napus GN=BnaCnng19530D PE=4 SV=1	0.182448	0.154762	0.160273	0.164846	0.154762	0.152092	-	-	-	-		PF04080:Per1	-
A0A059B997_EUCGR	tr|A0A059B997|A0A059B997_EUCGR	Uncharacterized protein OS=Eucalyptus grandis GN=EUGRSUZ_G00394 PE=4 SV=1	0.160273	0.162228	0.170386	0.164846	0.162228	0.172345	GO:0006351~P:transcription,	GO:0003700~F:sequence-specific; GO:0003677~F:DNA	GO:0005634~C:nucleus	-		PF00847:AP2	-
RPOC2_ADICA	sp|Q85FM9|RPOC2_ADICA	DNA-directed RNA polymerase subunit beta'' OS=Adiantum capillus-veneris GN=rpoC2 PE=2 SV=2	0.141933	0.144665	0.160273	0.174919	0.182448	0.172345	GO:0006351~P:transcription, DNA-templated;	GO:0003899~F:DNA-directed RNA polymerase activity; GO:0003677~F:DNA binding;	GO:0009507~C:chloroplast;	-		PF04998: RNA_pol_Rpb1_5; PF05000: RNA_pol_Rpb1_4;	Plastid, chloroplast.
M4EBD2_BRARP	tr|M4EBD2|M4EBD2_BRARP	Uncharacterized protein OS=Brassica rapa subsp. pekinensis GN=Bra026091 PE=4 SV=1	0.152092	0.162228	0.198703	0.144665	0.154762	0.152092	-	-	-	-		-	-
PPR80_ARATH	sp|Q9C8L6|PPR80_ARATH	Pentatricopeptide repeat-containing protein At1g53600, mitochondrial OS=Arabidopsis thaliana GN=PCMP-E63 PE=2 SV=2	0.152092	0.180486	0.152092	0.15665	0.162228	0.172345	-	-	GO:0005739~C:mitochondrion;	-	ath:AT1G53600	PF13041: PPR_2; PF12854: PPR_1; PF01535: PPR;	Mitochondrion {ECO:0000305}.
RR7_CHAVU	sp|Q1ACP2|RR7_CHAVU	30S ribosomal protein S7, chloroplastic OS=Chara vulgaris GN=rps7 PE=3 SV=1	0.172345	0.162228	0.160273	0.12994	0.172345	0.162228	GO:0006412~P:translation;	GO:0003735~F:structural constituent of ribosome; GO:0019843~F:rRNA binding;	GO:0015935~C:small ribosomal subunit; GO:0009507~C:chloroplast;	-		PF00177: Ribosomal_S7;	Plastid, chloroplast.
FAD3E_TOBAC	sp|P48626|FAD3E_TOBAC	Omega-3 fatty acid desaturase, endoplasmic reticulum OS=Nicotiana tabacum GN=FAD3 PE=2 SV=1	0.141933	0.154762	0.214796	0.15665	0.154762	0.152092	GO:0006636~P:unsaturated fatty acid biosynthetic process;	GO:0016717~F:oxidoreductase activity, acting on paired donors, with oxidation of a pair of donors resulting in the reduction of molecular oxygen to two molecules of water;	GO:0016021~C:integral component of membrane; GO:0005789~C:endoplasmic reticulum membrane;	-		PF00487: FA_desaturase; PF11960: DUF3474;	Endoplasmic reticulum membrane; Multi-pass
RB11C_TOBAC	sp|Q40520|RB11C_TOBAC	Ras-related protein Rab11C OS=Nicotiana tabacum GN=RAB11C PE=2 SV=1	0.186797	0.154762	0.160273	0.144665	0.162228	0.152092	GO:0007264~P:small GTPase mediated signal transduction; GO:0015031~P:protein transport;	GO:0005525~F:GTP binding;	GO:0005886~C:plasma membrane;	-		PF00071: Ras;	Cell membrane {ECO:0000305}; Lipid-anchor
C1E4M4_MICSR	tr|C1E4M4|C1E4M4_MICSR	Uncharacterized protein OS=Micromonas sp. (strain RCC299 / NOUM17) GN=MICPUN_58090 PE=4 SV=1	0.141933	0.154762	0.186797	0.15665	0.162228	0.182448	-	-	-	K14289: XPO5; exportin-5	mis:MICPUN_58090	PF08389:Xpo1	-
ALIS1_ARATH	sp|Q9LTW0|ALIS1_ARATH	ALA-interacting subunit 1 OS=Arabidopsis thaliana GN=ALIS1 PE=1 SV=1	0.152092	0.162228	0.170386	0.15665	0.162228	0.182448	GO:0015914~P:phospholipid transport;	-	GO:0031902~C:late endosome membrane; GO:0016021~C:integral component of membrane; GO:0000139~C:Golgi membrane; GO:0005794~C:Golgi apparatus; GO:0005789~C:endoplasmic reticulum membrane;	-	ath:AT3G12740	PF03381: CDC50;	Golgi apparatus membrane; Multi-pass
B4FW55_MAIZE	tr|B4FW55|B4FW55_MAIZE	Uncharacterized protein OS=Zea mays GN=LOC100273530 PE=2 SV=1	0.128028	0.154762	0.152092	0.198703	0.182448	0.172345	-	-	-	K11723	zma:100273530	-	-
SEN2_ORYSJ	sp|Q5Z6B1|SEN2_ORYSJ	Probable tRNA-splicing endonuclease subunit Sen2 OS=Oryza sativa subsp. japonica GN=Os06g0530700 PE=2 SV=1	0.152092	0.172345	0.160273	0.15665	0.172345	0.172345	GO:0006388~P:tRNA splicing, via endonucleolytic cleavage and ligation; GO:0006397~P:mRNA processing;	GO:0000213~F:tRNA-intron endonuclease activity; GO:0003676~F:nucleic acid binding; GO:0016829~F:lyase activity;	GO:0005634~C:nucleus; GO:0016021~C:integral component of membrane;	K15322	osa:4341203	PF02778: tRNA_int_endo_N; PF01974: tRNA_int_endo;	Nucleus {ECO:0000250}. Membrane
PME21_ARATH	sp|Q8GX86|PME21_ARATH	Probable pectinesterase/pectinesterase inhibitor 21 OS=Arabidopsis thaliana GN=PME21 PE=2 SV=2	0.141933	0.136421	0.141933	0.224852	0.190574	0.152092	GO:0045490~P:pectin catabolic process; GO:0042545~P:cell wall modification;	GO:0030599~F:pectinesterase activity; GO:0004857~F:enzyme inhibitor activity; GO:0045330~F:aspartyl esterase activity;	GO:0016021~C:integral component of membrane; GO:0005618~C:cell wall;	K01051: E3.1.1.11; pectinesterase [EC:3.1.1.11]	ath:AT3G05610	PF04043: PMEI; PF01095: Pectinesterase;	Membrane {ECO:0000305}; Single-pass membrane
RH12_ORYSJ	sp|Q109G2|RH12_ORYSJ	DEAD-box ATP-dependent RNA helicase 12 OS=Oryza sativa subsp. japonica GN=Os10g0503700 PE=2 SV=2	0.176722	0.162228	0.170386	0.144665	0.154762	0.162228	GO:0006417~P:regulation of translation; GO:0051028~P:mRNA transport; GO:0006397~P:mRNA processing;	GO:0003723~F:RNA binding; GO:0004386~F:helicase activity; GO:0005524~F:ATP binding;	GO:0000932~C:cytoplasmic mRNA processing body;	K12614: DDX6, RCK, DHH1; ATP-dependent RNA helicase DDX6/DHH1 [EC:3.6.4.13]	osa:4349053	PF00271: Helicase_C; PF00270: DEAD;	Cytoplasm, P-body {ECO:0000250}. Note=Is
A8IWH7_CHLRE	tr|A8IWH7|A8IWH7_CHLRE	Predicted protein OS=Chlamydomonas reinhardtii GN=CHLREDRAFT_147354 PE=4 SV=1	0.152092	0.162228	0.186797	0.15665	0.154762	0.172345	GO:0006352~P:DNA-templated transcription, initiation	GO:0016987~F:sigma factor activity; GO:0003700~F:sequence-specific DNA binding transcription factor activity; GO:0003677~F:DNA binding	-	-	cre:CHLREDRAFT_147354	PF04542:Sigma70_r2	-
L1JWI8_GUITH	tr|L1JWI8|L1JWI8_GUITH	Uncharacterized protein OS=Guillardia theta CCMP2712 GN=GUITHDRAFT_101737 PE=4 SV=1	0.176722	0.186797	0.141933	0.12994	0.162228	0.152092	-	GO:0005509~F:calcium ion binding	-	-	gtt:GUITHDRAFT_101737	PF13405:EF-hand_6	-
A0A078JAV1_BRANA	tr|A0A078JAV1|A0A078JAV1_BRANA	BnaC09g53760D protein OS=Brassica napus GN=BnaC09g53760D PE=4 SV=1	0.186797	0.162228	0.12994	0.144665	0.162228	0.162228	-	GO:0016765~F:transferase	-	-		PF01255:Prenyltransf	-
D7LV81_ARALL	tr|D7LV81|D7LV81_ARALL	Putative uncharacterized protein OS=Arabidopsis lyrata subsp. lyrata GN=ARALYDRAFT_486006 PE=4 SV=1	0.152092	0.162228	0.160273	0.174919	0.162228	0.162228	GO:0010089~P:xylem development; GO:0010075~P:regulation of meristem growth; GO:0009944~P:polarity specification of adaxial/abaxial axis; GO:0010014~P:meristem initiation; GO:0009855~P:determination of bilateral symmetry; GO:0044036~P:cell wall macromolecule metabolic process	-	-	-	aly:ARALYDRAFT_486006	PF04788:DUF620	-
PP311_ARATH	sp|O23337|PP311_ARATH	Pentatricopeptide repeat-containing protein At4g14820 OS=Arabidopsis thaliana GN=PCMP-H3 PE=2 SV=1	0.160273	0.144665	0.160273	0.198703	0.141933	0.182448	-	-	-	-	ath:AT4G14820	PF12854: PPR_1; PF01535: PPR;	-
D7FXX3_ECTSI	tr|D7FXX3|D7FXX3_ECTSI	Putative uncharacterized protein OS=Ectocarpus siliculosus GN=Esi_0334_0028 PE=4 SV=1	0.160273	0.162228	0.160273	0.15665	0.172345	0.162228	-	GO:0003723~F:RNA binding	-	-		PF00013:KH_1	-
F2CS91_HORVD	tr|F2CS91|F2CS91_HORVD	Predicted protein OS=Hordeum vulgare var. distichum PE=2 SV=1	0.172345	0.180486	0.160273	0.144665	0.154762	0.162228	GO:0048868~P:pollen tube development; GO:0009555~P:pollen development; GO:0009553~P:embryo sac development; GO:0009790~P:embryo development	GO:0019843~F:rRNA binding	GO:0009507~C:chloroplast	-		PF13812:PPR_3; PF13041:PPR_2; PF01535:PPR	-
BH051_ARATH	sp|Q9XEF0|BH051_ARATH	Transcription factor bHLH51 OS=Arabidopsis thaliana GN=BHLH51 PE=2 SV=1	0.141933	0.144665	0.160273	0.164846	0.190574	0.162228	GO:0006351~P:transcription, DNA-templated; GO:0006355~P:regulation of transcription, DNA-templated;	GO:0003700~F:sequence-specific DNA binding transcription factor activity; GO:0003677~F:DNA binding;	GO:0005634~C:nucleus;	-	ath:AT2G40200	PF00010: HLH;	Nucleus {ECO:0000255|PROSITE-
BGL01_ORYSJ	sp|Q5QMT0|BGL01_ORYSJ	Beta-glucosidase 1 OS=Oryza sativa subsp. japonica GN=BGLU1 PE=2 SV=1	0.160273	0.162228	0.170386	0.15665	0.172345	0.172345	GO:0005975~P:carbohydrate metabolic process;	GO:0008422~F:beta-glucosidase activity;	-	K05350: bglB; beta-glucosidase [EC:3.2.1.21]	osa:4324050	PF00232: Glyco_hydro_1;	-
A0A068V4A0_COFCA	tr|A0A068V4A0|A0A068V4A0_COFCA	Coffea canephora DH200=94 genomic scaffold, scaffold_100 OS=Coffea canephora GN=GSCOC_T00015347001 PE=4 SV=1	0.141933	0.154762	0.152092	0.174919	0.190574	0.162228	-	GO:0043565~F:sequence-specific	GO:0005634~C:nucleus	-		PF00808:CBFD_NFYB_HMF	-
A0A068TV16_COFCA	tr|A0A068TV16|A0A068TV16_COFCA	Coffea canephora DH200=94 genomic scaffold, scaffold_4 OS=Coffea canephora GN=GSCOC_T00029497001 PE=4 SV=1	0.152092	0.162228	0.170386	0.164846	0.162228	0.172345	-	-	-	-		-	-
D8T634_SELML	tr|D8T634|D8T634_SELML	Putative uncharacterized protein OS=Selaginella moellendorffii GN=SELMODRAFT_132900 PE=4 SV=1	0.152092	0.154762	0.152092	0.15665	0.182448	0.196863	GO:0015846~P:polyamine transport	GO:0019808~F:polyamine binding	GO:0042597~C:periplasmic space	-	smo:SELMODRAFT_132900	-	-
DHYS_BRANA	sp|Q6RJS2|DHYS_BRANA	Deoxyhypusine synthase OS=Brassica napus GN=DHS PE=2 SV=1	0.164846	0.162228	0.160273	0.164846	0.162228	0.152092	GO:0008612~P:peptidyl-lysine modification to peptidyl-hypusine; GO:0050983~P:deoxyhypusine biosynthetic process from spermidine;	GO:0034038~F:deoxyhypusine synthase activity;	-	-		PF01916: DS;	-
ADT2_SOLTU	sp|P27081|ADT2_SOLTU	ADP,ATP carrier protein, mitochondrial (Fragment) OS=Solanum tuberosum GN=ANT1 PE=2 SV=1	0.172345	0.172345	0.152092	0.15665	0.162228	0.152092	GO:0055085~P:transmembrane transport;	GO:0005215~F:transporter activity;	GO:0005743~C:mitochondrial inner membrane; GO:0016021~C:integral component of membrane;	-		PF00153: Mito_carr;	Mitochondrion inner membrane; Multi-pass
ARC6_ARATH	sp|Q9FIG9|ARC6_ARATH	Protein ACCUMULATION AND REPLICATION OF CHLOROPLASTS 6, chloroplastic OS=Arabidopsis thaliana GN=ARC6 PE=1 SV=1	0.160273	0.136421	0.160273	0.210555	0.162228	0.152092	GO:0009658~P:chloroplast organization; GO:0010020~P:chloroplast fission;	GO:0043621~F:protein self-association;	GO:0009536~C:plastid; GO:0031357~C:integral component of chloroplast inner membrane; GO:0009706~C:chloroplast inner membrane; GO:0009941~C:chloroplast envelope; GO:0009507~C:chloroplast;	-	ath:AT5G42480	PF13355: DUF4101;	Plastid, chloroplast inner membrane
A5BLZ8_VITVI	tr|A5BLZ8|A5BLZ8_VITVI	Putative uncharacterized protein OS=Vitis vinifera GN=VITISV_000090 PE=4 SV=1	0.176722	0.162228	0.160273	0.15665	0.154762	0.152092	-	-	-	-		-	-
A5AEX3_VITVI	tr|A5AEX3|A5AEX3_VITVI	Putative uncharacterized protein OS=Vitis vinifera GN=VITISV_014608 PE=4 SV=1	0.176722	0.162228	0.152092	0.15665	0.162228	0.172345	-	-	-	-		-	-
RTL1_ARATH	sp|Q9M8N2|RTL1_ARATH	Ribonuclease 3-like protein 1 OS=Arabidopsis thaliana GN=RTL1 PE=2 SV=1	0.164846	0.154762	0.170386	0.15665	0.172345	0.152092	-	GO:0003723~F:RNA binding;	-	-	ath:AT1G80650	-	-
B8AXS5_ORYSI	tr|B8AXS5|B8AXS5_ORYSI	Putative uncharacterized protein OS=Oryza sativa subsp. indica GN=OsI_19782 PE=4 SV=1	0.152092	0.172345	0.186797	0.144665	0.141933	0.182448	GO:0006623~P:protein targeting to vacuole; GO:0009630~P:gravitropism; GO:0048193~P:Golgi vesicle transport; GO:0030244~P:cellulose biosynthetic process	-	GO:0030131~C:clathrin adaptor complex	-		PF00928:Adap_comp_sub	-
PCKA_MAIZE	sp|Q9SLZ0|PCKA_MAIZE	Phosphoenolpyruvate carboxykinase [ATP] OS=Zea mays PE=2 SV=1	0.160273	0.180486	0.160273	0.15665	0.162228	0.162228	GO:0006094~P:gluconeogenesis;	GO:0004612~F:phosphoenolpyruvate carboxykinase (ATP) activity; GO:0005524~F:ATP binding;	GO:0005737~C:cytoplasm;	K01610: E4.1.1.49, pckA; phosphoenolpyruvate carboxykinase (ATP) [EC:4.1.1.49]	zma:541622	PF01293: PEPCK_ATP;	Cytoplasm {ECO:0000305}.
A0A067GCD6_CITSI	tr|A0A067GCD6|A0A067GCD6_CITSI	DNA-directed RNA polymerase OS=Citrus sinensis GN=CISIN_1g000828mg PE=3 SV=1	0.176722	0.144665	0.141933	0.174919	0.162228	0.182448	GO:0006351~P:transcription,	GO:0008270~F:zinc; GO:0032549~F:ribonucleoside; GO:0003899~F:DNA-directed; GO:0003677~F:DNA	GO:0005634~C:nucleus	-		PF04998:RNA_pol_Rpb1_5; PF05000:RNA_pol_Rpb1_4; PF04983:RNA_pol_Rpb1_3; PF00623:RNA_pol_Rpb1_2; PF04997:RNA_pol_Rpb1_1	-
RR2_PHAVU	sp|A4GGA8|RR2_PHAVU	30S ribosomal protein S2, chloroplastic OS=Phaseolus vulgaris GN=rps2 PE=3 SV=1	0.128028	0.180486	0.186797	0.164846	0.141933	0.152092	GO:0006412~P:translation;	GO:0003735~F:structural constituent of ribosome;	GO:0015935~C:small ribosomal subunit; GO:0009507~C:chloroplast;	K02967: RP-S2, MRPS2, rpsB; small subunit ribosomal protein S2	pvu:PhvuCp25	PF00318: Ribosomal_S2;	Plastid, chloroplast.
DRL18_ARATH	sp|O64789|DRL18_ARATH	Probable disease resistance protein At1g61310 OS=Arabidopsis thaliana GN=At1g61310 PE=2 SV=1	0.164846	0.154762	0.160273	0.174919	0.162228	0.162228	GO:0006952~P:defense response;	GO:0005524~F:ATP binding; GO:0043531~F:ADP binding;	-	-	ath:AT1G61310	PF00931: NB-ARC; PF13855: LRR_8;	-
K3W7Y6_PYTUL	tr|K3W7Y6|K3W7Y6_PYTUL	Uncharacterized protein OS=Pythium ultimum DAOM BR144 GN=PYU1_G001077 PE=4 SV=1	0.176722	0.162228	0.160273	0.15665	0.162228	0.162228	-	-	-	-		PF10475:DUF2450	-
AASS_ARATH	sp|Q9SMZ4|AASS_ARATH	Alpha-aminoadipic semialdehyde synthase OS=Arabidopsis thaliana GN=LKR/SDH PE=1 SV=1	0.164846	0.154762	0.160273	0.164846	0.162228	0.162228	GO:0033512~P:L-lysine catabolic process to acetyl-CoA via saccharopine;	GO:0047130~F:saccharopine dehydrogenase (NADP+, L-lysine-forming) activity; GO:0047131~F:saccharopine dehydrogenase (NAD+, L-glutamate-forming) activity;	GO:0005737~C:cytoplasm;	K14157: AASS; alpha-aminoadipic semialdehyde synthase [EC:1.5.1.8 1.5.1.9]	ath:AT4G33150	PF04455: Saccharop_dh_N; PF03435: Saccharop_dh; PF05222: AlaDh_PNT_N; PF01262: AlaDh_PNT_C;	Cytoplasm {ECO:0000269|PubMed:11080311}.
RLK5_ARATH	sp|P47735|RLK5_ARATH	Receptor-like protein kinase 5 OS=Arabidopsis thaliana GN=RLK5 PE=1 SV=1	0.152092	0.172345	0.152092	0.164846	0.162228	0.172345	GO:0010468~P:regulation of gene expression; GO:0046777~P:protein autophosphorylation; GO:0045490~P:pectin catabolic process; GO:0010102~P:lateral root morphogenesis;	GO:0004714~F:transmembrane receptor protein tyrosine kinase activity; GO:0004674~F:protein serine/threonine kinase activity; GO:0004672~F:protein kinase activity; GO:0005524~F:ATP binding;	GO:0005886~C:plasma membrane; GO:0016021~C:integral component of membrane;	K08286	ath:AT4G28490	PF00069: Pkinase; PF08263: LRRNT_2; PF13855: LRR_8; PF12799: LRR_4; PF00560: LRR_1;	Cell membrane {ECO:0000269|PubMed:10640280};
A0A022RXX2_ERYGU	tr|A0A022RXX2|A0A022RXX2_ERYGU	Uncharacterized protein OS=Erythranthe guttata GN=MIMGU_mgv1a020506mg PE=4 SV=1	0.172345	0.196863	0.141933	0.15665	0.162228	0.141933	-	-	-	-		PF10033:ATG13	-
W1PB02_AMBTC	tr|W1PB02|W1PB02_AMBTC	Hexokinase OS=Amborella trichopoda GN=AMTR_s00053p00173580 PE=3 SV=1	0.141933	0.154762	0.152092	0.12994	0.131746	0.273338	GO:0006096~P:glycolytic process	GO:0004396~F:hexokinase activity; GO:0005524~F:ATP binding	-	K00844: HK; hexokinase [EC:2.7.1.1]	atr:s00053p00173580	PF03727:Hexokinase_2; PF00349:Hexokinase_1	-
B8AE36_ORYSI	tr|B8AE36|B8AE36_ORYSI	Putative uncharacterized protein OS=Oryza sativa subsp. indica GN=OsI_09256 PE=4 SV=1	0.152092	0.162228	0.141933	0.174919	0.172345	0.182448	-	-	-	-		PF07762:DUF1618	-
RPOB_ANTFO	sp|Q85BW1|RPOB_ANTFO	DNA-directed RNA polymerase subunit beta OS=Anthoceros formosae GN=rpoB PE=2 SV=1	0.164846	0.162228	0.160273	0.164846	0.162228	0.162228	GO:0006351~P:transcription, DNA-templated;	GO:0032549~F:ribonucleoside binding; GO:0003899~F:DNA-directed RNA polymerase activity; GO:0003677~F:DNA binding;	GO:0009507~C:chloroplast;	-		PF04560: RNA_pol_Rpb2_7; PF00562: RNA_pol_Rpb2_6; PF04565: RNA_pol_Rpb2_3; PF04561: RNA_pol_Rpb2_2; PF04563: RNA_pol_Rpb2_1;	Plastid, chloroplast.
REHY_ARATH	sp|O04005|REHY_ARATH	1-Cys peroxiredoxin PER1 OS=Arabidopsis thaliana GN=PER1 PE=1 SV=1	0.152092	0.162228	0.152092	0.174919	0.182448	0.162228	GO:0009269~P:response to desiccation; GO:0010231~P:maintenance of seed dormancy;	GO:0008379~F:thioredoxin peroxidase activity;	GO:0005634~C:nucleus; GO:0005737~C:cytoplasm;	K11188: PRDX6; peroxiredoxin 6, 1-Cys peroxiredoxin [EC:1.11.1.7 1.11.1.15 3.1.1.-]	ath:AT1G48130	PF00578: AhpC-TSA; PF10417: 1-cysPrx_C;	Nucleus {ECO:0000269|PubMed:14526116}.
A0A0B2QVS3_GLYSO	tr|A0A0B2QVS3|A0A0B2QVS3_GLYSO	Serine/threonine-protein kinase CTR1 OS=Glycine soja GN=glysoja_033605 PE=4 SV=1	0.164846	0.172345	0.160273	0.164846	0.162228	0.162228	-	-	-	-		-	-
NHX8_ARATH	sp|Q3YL57|NHX8_ARATH	Sodium/hydrogen exchanger 8 OS=Arabidopsis thaliana GN=NHX8 PE=2 SV=1	0.172345	0.154762	0.160273	0.164846	0.162228	0.152092	GO:0006814~P:sodium ion transport; GO:0010352~P:lithium ion export;	GO:0015299~F:solute:proton antiporter activity;	GO:0005886~C:plasma membrane; GO:0016021~C:integral component of membrane;	-	ath:AT1G14660	PF00999: Na_H_Exchanger;	Cell membrane {ECO:0000250}; Multi-pass
NIP21_ARATH	sp|Q8W037|NIP21_ARATH	Aquaporin NIP2-1 OS=Arabidopsis thaliana GN=NIP2-1 PE=2 SV=2	0.160273	0.162228	0.160273	0.164846	0.162228	0.172345	GO:0006833~P:water transport; GO:0001666~P:response to hypoxia; GO:0015727~P:lactate transport; GO:0035873~P:lactate transmembrane transport; GO:0034220~P:ion transmembrane transport; GO:0015793~P:glycerol transport; GO:0009992~P:cellular water homeostasis;	GO:0015250~F:water channel activity; GO:0015129~F:lactate transmembrane transporter activity; GO:0015254~F:glycerol channel activity;	GO:0005886~C:plasma membrane; GO:0005887~C:integral component of plasma membrane; GO:0005789~C:endoplasmic reticulum membrane; GO:0005783~C:endoplasmic reticulum;	K09874	ath:AT2G34390	PF00230: MIP;	Endoplasmic reticulum membrane
TILS_STAPU	sp|Q32RX0|TILS_STAPU	tRNA(Ile)-lysidine synthase, chloroplastic OS=Staurastrum punctulatum GN=tilS PE=3 SV=1	0.176722	0.154762	0.152092	0.174919	0.154762	0.162228	GO:0006400~P:tRNA modification;	GO:0016879~F:ligase activity, forming carbon-nitrogen bonds; GO:0005524~F:ATP binding;	GO:0009507~C:chloroplast;	-		PF01171: ATP_bind_3;	Plastid, chloroplast.
Y1155_ARATH	sp|Q9SY95|Y1155_ARATH	G-type lectin S-receptor-like serine/threonine-protein kinase At1g61550 OS=Arabidopsis thaliana GN=At1g61550 PE=2 SV=1	0.176722	0.172345	0.170386	0.15665	0.141933	0.152092	GO:0048544~P:recognition of pollen;	GO:0004674~F:protein serine/threonine kinase activity; GO:0030246~F:carbohydrate binding; GO:0005516~F:calmodulin binding; GO:0005524~F:ATP binding;	GO:0005886~C:plasma membrane; GO:0016021~C:integral component of membrane;	-	ath:AT1G61550	PF00954: S_locus_glycop; PF07714: Pkinase_Tyr; PF08276: PAN_2; PF11883: DUF3403; PF01453: B_lectin;	Cell membrane {ECO:0000250}; Single-pass
DDC_CATRO	sp|P17770|DDC_CATRO	Aromatic-L-amino-acid decarboxylase OS=Catharanthus roseus GN=TDC PE=2 SV=1	0.172345	0.154762	0.160273	0.174919	0.154762	0.152092	GO:0006520~P:cellular amino acid metabolic process;	GO:0030170~F:pyridoxal phosphate binding; GO:0004058~F:aromatic-L-amino-acid decarboxylase activity;	-	-		PF00282: Pyridoxal_deC;	-
W7U785_9STRA	tr|W7U785|W7U785_9STRA	Vacuolar protein sorting-associated protein vps13 OS=Nannochloropsis gaditana GN=Naga_100002g139 PE=4 SV=1	0.160273	0.162228	0.170386	0.164846	0.154762	0.182448	-	-	-	-		PF06650:DUF1162; PF12624:Chorein_N	-
ATPB_SOYBN	sp|Q2PMV0|ATPB_SOYBN	ATP synthase subunit beta, chloroplastic OS=Glycine max GN=atpB PE=3 SV=1	0.152092	0.172345	0.176722	0.15665	0.154762	0.172345	GO:0042777~P:plasma membrane ATP synthesis coupled proton transport; GO:0015991~P:ATP hydrolysis coupled proton transport;	GO:0046933~F:proton-transporting ATP synthase activity, rotational mechanism; GO:0005524~F:ATP binding;	GO:0045261~C:proton-transporting ATP synthase complex, catalytic core F(1); GO:0009535~C:chloroplast thylakoid membrane;	K02112: ATPF1B, atpD; F-type H+-transporting ATPase subunit beta [EC:3.6.3.14]	gmx:3989272	PF02874: ATP-synt_ab_N; PF00306: ATP-synt_ab_C; PF00006: ATP-synt_ab;	Plastid, chloroplast thylakoid membrane
ATPB_IPOBA	sp|P07137|ATPB_IPOBA	ATP synthase subunit beta, chloroplastic OS=Ipomoea batatas GN=atpB PE=3 SV=2	0.152092	0.162228	0.160273	0.174919	0.162228	0.162228	GO:0042777~P:plasma membrane ATP synthesis coupled proton transport; GO:0015991~P:ATP hydrolysis coupled proton transport;	GO:0046933~F:proton-transporting ATP synthase activity, rotational mechanism; GO:0005524~F:ATP binding;	GO:0045261~C:proton-transporting ATP synthase complex, catalytic core F(1); GO:0009535~C:chloroplast thylakoid membrane;	-		PF02874: ATP-synt_ab_N; PF00306: ATP-synt_ab_C; PF00006: ATP-synt_ab;	Plastid, chloroplast thylakoid membrane
PI5K6_ARATH	sp|Q9SFB8|PI5K6_ARATH	Phosphatidylinositol-4-phosphate 5-kinase 6 OS=Arabidopsis thaliana GN=PIP5K6 PE=2 SV=1	0.160273	0.154762	0.152092	0.198703	0.162228	0.162228	GO:0046854~P:phosphatidylinositol phosphorylation; GO:0072583~P:clathrin-mediated endocytosis;	GO:0005524~F:ATP binding; GO:0016308~F:1-phosphatidylinositol-4-phosphate 5-kinase activity;	GO:0090406~C:pollen tube; GO:0016324~C:apical plasma membrane;	K00889: E2.7.1.68, PIP5K; 1-phosphatidylinositol-4-phosphate 5-kinase [EC:2.7.1.68]	ath:AT3G07960	PF01504: PIP5K; PF02493: MORN;	-
FBK95_ARATH	sp|Q9SVJ9|FBK95_ARATH	F-box/kelch-repeat protein At4g38940 OS=Arabidopsis thaliana GN=At4g38940 PE=1 SV=1	0.152092	0.154762	0.152092	0.186797	0.182448	0.152092	GO:0016567~P:protein ubiquitination;	-	GO:0005634~C:nucleus;	-	ath:AT4G38940	PF00646: F-box;	Nucleus {ECO:0000250}.
NU5C_SORBI	sp|Q33066|NU5C_SORBI	NAD(P)H-quinone oxidoreductase subunit 5, chloroplastic OS=Sorghum bicolor GN=ndhF PE=3 SV=2	0.152092	0.162228	0.152092	0.164846	0.172345	0.162228	GO:0006810~P:transport; GO:0042773~P:ATP synthesis coupled electron transport;	GO:0048038~F:quinone binding; GO:0008137~F:NADH dehydrogenase (ubiquinone) activity;	GO:0016021~C:integral component of membrane; GO:0009535~C:chloroplast thylakoid membrane;	K05577: ndhF; NAD(P)H-quinone oxidoreductase subunit 5 [EC:1.6.5.3]	sbi:SobiCp070	PF00662: Oxidored_q1_N; PF01010: Oxidored_q1_C; PF00361: Oxidored_q1;	Plastid, chloroplast thylakoid membrane
ATPE_ADICA	sp|Q85FL4|ATPE_ADICA	ATP synthase epsilon chain, chloroplastic OS=Adiantum capillus-veneris GN=atpE PE=2 SV=2	0.160273	0.162228	0.170386	0.15665	0.162228	0.172345	GO:0042777~P:plasma membrane ATP synthesis coupled proton transport;	GO:0046961~F:proton-transporting ATPase activity, rotational mechanism; GO:0046933~F:proton-transporting ATP synthase activity, rotational mechanism; GO:0005524~F:ATP binding;	GO:0045261~C:proton-transporting ATP synthase complex, catalytic core F(1); GO:0009535~C:chloroplast thylakoid membrane;	-		PF02823: ATP-synt_DE_N; PF00401: ATP-synt_DE;	Plastid, chloroplast thylakoid membrane
RL9_ORYSJ	sp|P49210|RL9_ORYSJ	60S ribosomal protein L9 OS=Oryza sativa subsp. japonica GN=RPL9 PE=2 SV=3	0.160273	0.172345	0.176722	0.15665	0.154762	0.152092	GO:0006412~P:translation;	GO:0003735~F:structural constituent of ribosome; GO:0019843~F:rRNA binding;	GO:0005840~C:ribosome;	K02940: RP-L9e, RPL9; large subunit ribosomal protein L9e	osa:4347422	PF00347: Ribosomal_L6;	-
RR4_STIHE	sp|Q06SJ3|RR4_STIHE	30S ribosomal protein S4, chloroplastic OS=Stigeoclonium helveticum GN=rps4 PE=3 SV=1	0.164846	0.180486	0.176722	0.15665	0.154762	0.141933	GO:0006412~P:translation;	GO:0003735~F:structural constituent of ribosome; GO:0019843~F:rRNA binding;	GO:0015935~C:small ribosomal subunit; GO:0009507~C:chloroplast;	-		PF01479: S4; PF00163: Ribosomal_S4;	Plastid, chloroplast.
A0A068VLF8_COFCA	tr|A0A068VLF8|A0A068VLF8_COFCA	Coffea canephora DH200=94 genomic scaffold, scaffold_4730 OS=Coffea canephora GN=GSCOC_T00010586001 PE=4 SV=1	0.152092	0.154762	0.170386	0.164846	0.172345	0.162228	-	-	-	-		PF03911:Sec61_beta	-
GAPN_ARATH	sp|Q1WIQ6|GAPN_ARATH	NADP-dependent glyceraldehyde-3-phosphate dehydrogenase OS=Arabidopsis thaliana GN=ALDH11A3 PE=1 SV=2	0.172345	0.112439	0.152092	0.224852	0.172345	0.162228	-	GO:0008886~F:glyceraldehyde-3-phosphate dehydrogenase (NADP+) (non-phosphorylating) activity;	GO:0005737~C:cytoplasm;	K00131: gapN; glyceraldehyde-3-phosphate dehydrogenase (NADP+) [EC:1.2.1.9]	ath:AT2G24270	PF00171: Aldedh;	Cytoplasm.
BXL7_ARATH	sp|Q9SGZ5|BXL7_ARATH	Probable beta-D-xylosidase 7 OS=Arabidopsis thaliana GN=BXL7 PE=2 SV=2	0.160273	0.128028	0.152092	0.186797	0.172345	0.196863	GO:0005975~P:carbohydrate metabolic process;	GO:0004553~F:hydrolase activity, hydrolyzing O-glycosyl compounds;	GO:0005578~C:proteinaceous extracellular matrix; GO:0009506~C:plasmodesma; GO:0009505~C:plant-type cell wall; GO:0009507~C:chloroplast; GO:0005618~C:cell wall; GO:0048046~C:apoplast;	-	ath:AT1G78060	PF01915: Glyco_hydro_3_C; PF00933: Glyco_hydro_3; PF14310: Fn3-like;	Secreted, extracellular space, extracellular
GUN9_ARATH	sp|Q9C9H5|GUN9_ARATH	Endoglucanase 9 OS=Arabidopsis thaliana GN=CEL3 PE=1 SV=1	0.152092	0.172345	0.170386	0.15665	0.162228	0.172345	GO:0030245~P:cellulose catabolic process; GO:0071555~P:cell wall organization;	GO:0008810~F:cellulase activity;	GO:0009506~C:plasmodesma; GO:0005886~C:plasma membrane; GO:0009505~C:plant-type cell wall; GO:0005794~C:Golgi apparatus; GO:0005576~C:extracellular region; GO:0005618~C:cell wall;	-	ath:AT1G71380	PF00759: Glyco_hydro_9;	Secreted, cell wall
FB318_ARATH	sp|Q9ZW91|FB318_ARATH	Probable F-box protein At1g67160 OS=Arabidopsis thaliana GN=At1g67160 PE=4 SV=1	0.152092	0.154762	0.186797	0.174919	0.154762	0.152092	-	-	-	-	ath:AT1G67160	PF00646: F-box; PF03478: DUF295;	-
NFXL2_ARATH	sp|Q9FFK8|NFXL2_ARATH	NF-X1-type zinc finger protein NFXL2 OS=Arabidopsis thaliana GN=NFXL2 PE=2 SV=2	0.128028	0.154762	0.170386	0.174919	0.162228	0.196863	GO:0048511~P:rhythmic process; GO:0009651~P:response to salt stress; GO:0010310~P:regulation of hydrogen peroxide metabolic process; GO:0016567~P:protein ubiquitination;	GO:0008270~F:zinc ion binding; GO:0003700~F:sequence-specific DNA binding transcription factor activity; GO:0016874~F:ligase activity;	GO:0005634~C:nucleus; GO:0016021~C:integral component of membrane;	K15683	ath:AT5G05660	-	Nucleus {ECO:0000269|PubMed:22073231}.
A0A067H3W4_CITSI	tr|A0A067H3W4|A0A067H3W4_CITSI	Uncharacterized protein OS=Citrus sinensis GN=CISIN_1g021577mg PE=4 SV=1	0.164846	0.154762	0.152092	0.174919	0.172345	0.172345	-	-	-	-	cit:102608483	-	-
A0A067DBR6_CITSI	tr|A0A067DBR6|A0A067DBR6_CITSI	Uncharacterized protein OS=Citrus sinensis GN=CISIN_1g005691mg PE=3 SV=1	0.160273	0.144665	0.152092	0.186797	0.182448	0.162228	-	GO:0004674~F:protein; GO:0005524~F:ATP	-	-		PF00069:Pkinase	-
VPS36_ARATH	sp|Q9FF81|VPS36_ARATH	Vacuolar protein sorting-associated protein 36 OS=Arabidopsis thaliana GN=VPS36 PE=1 SV=1	0.160273	0.172345	0.152092	0.164846	0.162228	0.172345	GO:0015031~P:protein transport;	GO:0032266~F:phosphatidylinositol-3-phosphate binding;	GO:0000814~C:ESCRT II complex;	K12190: VPS36, EAP45; ESCRT-II complex subunit VPS36	ath:AT5G04920	PF11605: Vps36_ESCRT-II; PF04157: EAP30;	Endosome {ECO:0000250}.
D8TRI1_VOLCA	tr|D8TRI1|D8TRI1_VOLCA	Putative uncharacterized protein OS=Volvox carteri GN=VOLCADRAFT_89362 PE=4 SV=1	0.164846	0.172345	0.160273	0.15665	0.162228	0.162228	-	-	-	-	vcn:VOLCADRAFT_89362	PF04720:DUF506	-
BAGBG_DALNI	sp|A3RF67|BAGBG_DALNI	Isoflavonoid 7-O-beta-apiosyl-glucoside beta-glycosidase OS=Dalbergia nigrescens PE=1 SV=1	0.152092	0.162228	0.160273	0.164846	0.172345	0.162228	GO:0005975~P:carbohydrate metabolic process;	GO:0033956~F:beta-apiosyl-beta-glucosidase activity;	-	-		PF00232: Glyco_hydro_1;	-
T0RNP6_9STRA	tr|T0RNP6|T0RNP6_9STRA	Uncharacterized protein OS=Saprolegnia diclina VS20 GN=SDRG_08657 PE=4 SV=1	0.152092	0.172345	0.176722	0.164846	0.154762	0.162228	-	-	-	-		-	-
VITH5_ORYSJ	sp|Q7XTL7|VITH5_ORYSJ	Vacuolar iron transporter homolog 5 OS=Oryza sativa subsp. japonica GN=Os04g0686800 PE=2 SV=3	0.172345	0.186797	0.141933	0.15665	0.162228	0.162228	GO:0055072~P:iron ion homeostasis; GO:0006811~P:ion transport;	-	GO:0005774~C:vacuolar membrane; GO:0016021~C:integral component of membrane;	-	osa:4337475	PF01988: VIT1;	Vacuole membrane {ECO:0000305}; Multi-pass
UREA_CANEN	sp|P07374|UREA_CANEN	Urease OS=Canavalia ensiformis PE=1 SV=3	0.160273	0.136421	0.160273	0.174919	0.172345	0.182448	GO:0043419~P:urea catabolic process;	GO:0009039~F:urease activity; GO:0016151~F:nickel cation binding;	-	-		PF00547: Urease_gamma; PF00699: Urease_beta; PF00449: Urease_alpha; PF01979: Amidohydro_1;	-
MOR1_ORYSJ	sp|Q5N749|MOR1_ORYSJ	Protein MOR1 OS=Oryza sativa subsp. japonica GN=MOR1 PE=2 SV=1	0.172345	0.180486	0.176722	0.144665	0.131746	0.141933	-	-	GO:0005874~C:microtubule; GO:0005737~C:cytoplasm;	K16803	osa:4327486	PF12348: CLASP_N;	Cytoplasm, cytoskeleton {ECO:0000250}.
FAN1_ARATH	sp|Q5XVJ4|FAN1_ARATH	Fanconi-associated nuclease 1 homolog OS=Arabidopsis thaliana GN=At1g48360 PE=2 SV=2	0.172345	0.162228	0.160273	0.15665	0.162228	0.162228	-	GO:0008270~F:zinc ion binding; GO:0004528~F:phosphodiesterase I activity; GO:0003676~F:nucleic acid binding; GO:0016818~F:hydrolase activity, acting on acid anhydrides, in phosphorus-containing anhydrides;	-	K15363: FAN1, MTMR15; fanconi-associated nuclease 1 [EC:3.1.21.- 3.1.4.1]	ath:AT1G48360	PF08774: VRR_NUC; PF08797: HIRAN;	-
CUTA_ARATH	sp|P93009|CUTA_ARATH	Protein CutA, chloroplastic OS=Arabidopsis thaliana GN=CUTA PE=1 SV=1	0.152092	0.154762	0.176722	0.164846	0.154762	0.182448	GO:0010038~P:response to metal ion;	GO:0005507~F:copper ion binding;	GO:0031972~C:chloroplast intermembrane space; GO:0009507~C:chloroplast;	K03926	ath:AT2G33740	PF03091: CutA1;	Plastid, chloroplast intermembrane space
A0A072TLW7_MEDTR	tr|A0A072TLW7|A0A072TLW7_MEDTR	AP2 domain class transcription factor OS=Medicago truncatula GN=MTR_8g006815 PE=4 SV=1	0.160273	0.172345	0.160273	0.164846	0.172345	0.162228	GO:0006351~P:transcription,	GO:0003700~F:sequence-specific; GO:0003677~F:DNA	GO:0005634~C:nucleus	-		PF00847:AP2	-
PP126_ARATH	sp|Q9SGQ6|PP126_ARATH	Pentatricopeptide repeat-containing protein At1g76280 OS=Arabidopsis thaliana GN=At1g76280 PE=2 SV=2	0.172345	0.162228	0.160273	0.15665	0.162228	0.162228	-	-	-	-	ath:AT1G76280	PF13812: PPR_3; PF13041: PPR_2;	-
B6TNG3_MAIZE	tr|B6TNG3|B6TNG3_MAIZE	Ubiquitin carrier protein OS=Zea mays GN=LOC100283953 PE=2 SV=1	0.160273	0.172345	0.160273	0.164846	0.162228	0.172345	-	GO:0016881~F:acid-amino acid ligase activity	-	K04649: HIP2, UBC1; ubiquitin-conjugating enzyme (huntingtin interacting protein 2) [EC:6.3.2.19]	zma:100283953	PF00179:UQ_con; PF00627:UBA	-
A0A078H096_BRANA	tr|A0A078H096|A0A078H096_BRANA	BnaC03g47150D protein OS=Brassica napus GN=BnaC03g47150D PE=4 SV=1	0.172345	0.154762	0.160273	0.164846	0.154762	0.172345	-	-	-	-		-	-
MFP2_ARATH	sp|Q9ZPI5|MFP2_ARATH	Peroxisomal fatty acid beta-oxidation multifunctional protein MFP2 OS=Arabidopsis thaliana GN=MFP2 PE=1 SV=1	0.164846	0.172345	0.160273	0.15665	0.154762	0.162228	GO:0006635~P:fatty acid beta-oxidation;	GO:0016508~F:long-chain-enoyl-CoA hydratase activity; GO:0004300~F:enoyl-CoA hydratase activity; GO:0004165~F:dodecenoyl-CoA delta-isomerase activity; GO:0050662~F:coenzyme binding; GO:0008692~F:3-hydroxybutyryl-CoA epimerase activity; GO:0003857~F:3-hydroxyacyl-CoA dehydrogenase activity;	GO:0009506~C:plasmodesma; GO:0005777~C:peroxisome; GO:0005730~C:nucleolus; GO:0009514~C:glyoxysome; GO:0005618~C:cell wall;	K10527: MFP2; enoyl-CoA hydratase/3-hydroxyacyl-CoA dehydrogenase [EC:4.2.1.17 1.1.1.35 1.1.1.211]	ath:AT3G06860	PF00378: ECH; PF02737: 3HCDH_N; PF00725: 3HCDH;	Glyoxysome {ECO:0000305}. Peroxisome
W7UBI1_9STRA	tr|W7UBI1|W7UBI1_9STRA	Phosphoinositide phosphatase OS=Nannochloropsis gaditana GN=Naga_100310g6 PE=4 SV=1	0.172345	0.162228	0.170386	0.15665	0.162228	0.152092	-	GO:0042578~F:phosphoric ester hydrolase activity	-	-		PF02383:Syja_N	-
EF110_ARATH	sp|Q70II3|EF110_ARATH	Ethylene-responsive transcription factor ERF110 OS=Arabidopsis thaliana GN=ERF110 PE=2 SV=2	0.152092	0.180486	0.186797	0.15665	0.131746	0.162228	GO:0006351~P:transcription, DNA-templated; GO:0048510~P:regulation of timing of transition from vegetative to reproductive phase; GO:0045893~P:positive regulation of transcription, DNA-templated; GO:0009873~P:ethylene-activated signaling pathway;	GO:0003700~F:sequence-specific DNA binding transcription factor activity; GO:0003677~F:DNA binding;	GO:0005634~C:nucleus;	-	ath:AT5G50080	PF00847: AP2;	Nucleus {ECO:0000305}.
4CL4_ORYSJ	sp|Q67W82|4CL4_ORYSJ	Probable 4-coumarate--CoA ligase 4 OS=Oryza sativa subsp. japonica GN=4CL4 PE=2 SV=1	0.172345	0.144665	0.141933	0.186797	0.172345	0.162228	GO:0009698~P:phenylpropanoid metabolic process;	GO:0005524~F:ATP binding; GO:0016207~F:4-coumarate-CoA ligase activity;	-	K01904: E6.2.1.12; 4-coumarate--CoA ligase [EC:6.2.1.12]	osa:4341718	PF13193: AMP-binding_C; PF00501: AMP-binding;	-
W7TUL7_9STRA	tr|W7TUL7|W7TUL7_9STRA	Aspartate aminotransferase OS=Nannochloropsis gaditana GN=Naga_100017g28 PE=3 SV=1	0.152092	0.162228	0.116895	0.186797	0.20877	0.162228	GO:0009058~P:biosynthetic process	GO:0008483~F:transaminase activity; GO:0030170~F:pyridoxal phosphate binding	-	-		PF00155:Aminotran_1_2	-
M5VZY4_PRUPE	tr|M5VZY4|M5VZY4_PRUPE	Uncharacterized protein OS=Prunus persica GN=PRUPE_ppa008148mg PE=4 SV=1	0.152092	0.144665	0.170386	0.186797	0.154762	0.182448	GO:0006396~P:RNA processing	GO:0008173~F:RNA methyltransferase activity; GO:0003723~F:RNA binding	-	K03437	pper:PRUPE_ppa008148mg	PF00588:SpoU_methylase	-
W7TIJ9_9STRA	tr|W7TIJ9|W7TIJ9_9STRA	Atp-binding cassette sub-family g member 2 OS=Nannochloropsis gaditana GN=Naga_100053g22 PE=4 SV=1	0.152092	0.172345	0.176722	0.15665	0.162228	0.162228	-	GO:0016887~F:ATPase activity; GO:0005524~F:ATP binding	GO:0016020~C:membrane	-		PF00005:ABC_tran; PF01061:ABC2_membrane	-
D8LJX3_ECTSI	tr|D8LJX3|D8LJX3_ECTSI	Pathogenesis-related protein, class 1 OS=Ectocarpus siliculosus GN=putative PE=4 SV=1	0.141933	0.154762	0.152092	0.186797	0.172345	0.182448	-	-	GO:0005576~C:extracellular region	-		PF01822:WSC; PF00188:CAP	-
LRX7_ARATH	sp|Q4PSE6|LRX7_ARATH	Leucine-rich repeat extensin-like protein 7 OS=Arabidopsis thaliana GN=LRX7 PE=2 SV=1	0.141933	0.136421	0.160273	0.349411	0.154762	0.152092	GO:0071555~P:cell wall organization;	GO:0005199~F:structural constituent of cell wall;	GO:0005576~C:extracellular region; GO:0005618~C:cell wall;	-	ath:AT5G25550	PF00560: LRR_1;	Secreted, cell wall {ECO:0000250}.
DPNP4_ARATH	sp|Q84VY5|DPNP4_ARATH	Probable SAL4 phosphatase OS=Arabidopsis thaliana GN=SAL4 PE=2 SV=1	0.152092	0.154762	0.160273	0.164846	0.182448	0.162228	GO:0006790~P:sulfur compound metabolic process; GO:0046854~P:phosphatidylinositol phosphorylation;	GO:0046872~F:metal ion binding; GO:0004441~F:inositol-1,4-bisphosphate 1-phosphatase activity; GO:0008441~F:3'(2'),5'-bisphosphate nucleotidase activity;	-	K15422: SAL; 3'(2'), 5'-bisphosphate nucleotidase / inositol polyphosphate 1-phosphatase [EC:3.1.3.7 3.1.3.57]	ath:AT5G09290	PF00459: Inositol_P;	-
A0A061E944_THECC	tr|A0A061E944|A0A061E944_THECC	UDP-glycosyltransferase 85A2-like protein OS=Theobroma cacao GN=TCM_007469 PE=4 SV=1	0.172345	0.128028	0.141933	0.210555	0.172345	0.162228	-	GO:0016758~F:transferase	-	-	tcc:TCM_007469	-	-
KCS16_ARATH	sp|Q9SYZ0|KCS16_ARATH	3-ketoacyl-CoA synthase 16 OS=Arabidopsis thaliana GN=KCS16 PE=2 SV=1	0.160273	0.172345	0.170386	0.15665	0.154762	0.172345	GO:0009416~P:response to light stimulus; GO:0006633~P:fatty acid biosynthetic process;	GO:0016747~F:transferase activity, transferring acyl groups other than amino-acyl groups;	GO:0016021~C:integral component of membrane;	K15397: KCS; 3-ketoacyl-CoA synthase [EC:2.3.1.199]	ath:AT4G34250	PF08392: FAE1_CUT1_RppA; PF08541: ACP_syn_III_C;	Membrane {ECO:0000305}; Single-pass membrane
M1BFC8_SOLTU	tr|M1BFC8|M1BFC8_SOLTU	Uncharacterized protein OS=Solanum tuberosum GN=PGSC0003DMG400017049 PE=4 SV=1	0.141933	0.162228	0.160273	0.164846	0.172345	0.172345	GO:0006281~P:DNA repair	GO:0046872~F:metal ion binding; GO:0004519~F:endonuclease activity; GO:0003677~F:DNA binding	GO:0005634~C:nucleus	K15338	sot:102595702	PF00752:XPG_N; PF00867:XPG_I	-
IMK2_ARATH	sp|Q9SCT4|IMK2_ARATH	Probably inactive leucine-rich repeat receptor-like protein kinase IMK2 OS=Arabidopsis thaliana GN=IMK2 PE=1 SV=1	0.152092	0.162228	0.160273	0.164846	0.172345	0.172345	-	GO:0004672~F:protein kinase activity; GO:0005524~F:ATP binding;	GO:0009506~C:plasmodesma; GO:0005886~C:plasma membrane; GO:0009505~C:plant-type cell wall; GO:0016021~C:integral component of membrane; GO:0005618~C:cell wall;	-	ath:AT3G51740	PF00069: Pkinase; PF08263: LRRNT_2; PF13855: LRR_8; PF00560: LRR_1;	Cell membrane {ECO:0000269|PubMed:14506206,
VATA_HORVU	sp|Q40002|VATA_HORVU	V-type proton ATPase catalytic subunit A (Fragment) OS=Hordeum vulgare PE=2 SV=1	0.164846	0.162228	0.152092	0.174919	0.172345	0.152092	GO:0006833~P:water transport; GO:0007033~P:vacuole organization; GO:0009266~P:response to temperature stimulus; GO:0046686~P:response to cadmium ion; GO:0010498~P:proteasomal protein catabolic process; GO:0009555~P:pollen development; GO:0006098~P:pentose-phosphate shunt; GO:0006972~P:hyperosmotic response; GO:0048193~P:Golgi vesicle transport; GO:0007030~P:Golgi organization; GO:0006096~P:glycol…	GO:0046961~F:proton-transporting ATPase activity, rotational mechanism; GO:0005524~F:ATP binding;	GO:0005774~C:vacuolar membrane; GO:0033180~C:proton-transporting V-type ATPase, V1 domain; GO:0009506~C:plasmodesma; GO:0005886~C:plasma membrane; GO:0000325~C:plant-type vacuole; GO:0005794~C:Golgi apparatus; GO:0009941~C:chloroplast envelope; GO:0005618~C:cell wall; GO:0048046~C:apoplast;	-		PF02874: ATP-synt_ab_N; PF00306: ATP-synt_ab_C; PF00006: ATP-synt_ab;	-
Q6T9S3_VITRI	tr|Q6T9S3|Q6T9S3_VITRI	Resistance protein candidate (Fragment) OS=Vitis riparia PE=4 SV=1	0.152092	0.162228	0.198703	0.15665	0.154762	0.162228	-	GO:0043531~F:ADP binding	-	-		PF00931:NB-ARC	-
A8JH48_CHLRE	tr|A8JH48|A8JH48_CHLRE	3-phosphoshikimate 1-carboxyvinyltransferase OS=Chlamydomonas reinhardtii GN=SHKG1 PE=1 SV=1	0.164846	0.180486	0.152092	0.164846	0.162228	0.162228	GO:0009423~P:chorismate biosynthetic process; GO:0009073~P:aromatic amino acid family biosynthetic process	GO:0003866~F:3-phosphoshikimate 1-carboxyvinyltransferase activity	-	K00800: aroA; 3-phosphoshikimate 1-carboxyvinyltransferase [EC:2.5.1.19]	cre:CHLREDRAFT_133088	PF00275:EPSP_synthase	-
PP372_ARATH	sp|Q94B59|PP372_ARATH	Pentatricopeptide repeat-containing protein At5g09450, mitochondrial OS=Arabidopsis thaliana GN=At5g09450 PE=2 SV=1	0.186797	0.144665	0.160273	0.144665	0.162228	0.162228	-	-	GO:0005739~C:mitochondrion;	-	ath:AT5G09450	PF13041: PPR_2; PF01535: PPR;	Mitochondrion {ECO:0000305}.
DOF21_ARATH	sp|Q8LE43|DOF21_ARATH	Dof zinc finger protein DOF2.1 OS=Arabidopsis thaliana GN=DOF2.1 PE=2 SV=2	0.176722	0.162228	0.170386	0.15665	0.154762	0.162228	GO:0006351~P:transcription, DNA-templated; GO:0006355~P:regulation of transcription, DNA-templated;	GO:0003700~F:sequence-specific DNA binding transcription factor activity; GO:0046872~F:metal ion binding; GO:0003677~F:DNA binding;	GO:0005730~C:nucleolus;	-	ath:AT2G28510	PF02701: zf-Dof;	Nucleus {ECO:0000305}.
ARFD_ARATH	sp|Q9ZTX9|ARFD_ARATH	Auxin response factor 4 OS=Arabidopsis thaliana GN=ARF4 PE=2 SV=1	0.160273	0.162228	0.160273	0.174919	0.162228	0.152092	GO:0010050~P:vegetative phase change; GO:0006351~P:transcription, DNA-templated; GO:0009734~P:auxin-activated signaling pathway; GO:0010158~P:abaxial cell fate specification;	GO:0003700~F:sequence-specific DNA binding transcription factor activity; GO:0003677~F:DNA binding;	GO:0005634~C:nucleus;	-	ath:AT5G60450	PF02362: B3; PF06507: Auxin_resp; PF02309: AUX_IAA;	Nucleus.
EFR_ARATH	sp|C0LGT6|EFR_ARATH	LRR receptor-like serine/threonine-protein kinase EFR OS=Arabidopsis thaliana GN=EFR PE=1 SV=1	0.182448	0.144665	0.176722	0.15665	0.154762	0.162228	GO:0010359~P:regulation of anion channel activity; GO:0009626~P:plant-type hypersensitive response; GO:0002764~P:immune response-regulating signaling pathway; GO:0016045~P:detection of bacterium; GO:0010204~P:defense response signaling pathway, resistance gene-independent;	GO:0019199~F:transmembrane receptor protein kinase activity; GO:0004674~F:protein serine/threonine kinase activity; GO:0005524~F:ATP binding;	GO:0005886~C:plasma membrane; GO:0016021~C:integral component of membrane; GO:0012505~C:endomembrane system;	K13428: EFR; LRR receptor-like serine/threonine-protein kinase EFR [EC:2.7.11.1]	ath:AT5G20480	PF00069: Pkinase; PF08263: LRRNT_2; PF13855: LRR_8; PF00560: LRR_1;	Cell membrane; Single-pass type I membrane
YSL17_ORYSJ	sp|Q6ZCX1|YSL17_ORYSJ	Probable metal-nicotianamine transporter YSL17 OS=Oryza sativa subsp. japonica GN=YSL17 PE=2 SV=1	0.160273	0.162228	0.160273	0.164846	0.162228	0.172345	GO:0055085~P:transmembrane transport;	-	GO:0016021~C:integral component of membrane;	-	osa:4345163	PF03169: OPT;	Membrane {ECO:0000305}; Multi-pass membrane
K4CA48_SOLLC	tr|K4CA48|K4CA48_SOLLC	Uncharacterized protein OS=Solanum lycopersicum GN=Solyc06g076900.2 PE=4 SV=1	0.164846	0.172345	0.186797	0.164846	0.131746	0.152092	GO:0031425~P:chloroplast RNA processing	-	GO:0009507~C:chloroplast	-		PF13041:PPR_2; PF01535:PPR	-
A0A078C8T3_BRANA	tr|A0A078C8T3|A0A078C8T3_BRANA	BnaC04g16730D protein OS=Brassica napus GN=BnaC04g16730D PE=3 SV=1	0.176722	0.144665	0.170386	0.15665	0.172345	0.141933	-	GO:0005524~F:ATP	-	-		PF09336:Vps4_C; PF04212:MIT; PF00004:AAA	-
W5H8N3_WHEAT	tr|W5H8N3|W5H8N3_WHEAT	Uncharacterized protein OS=Triticum aestivum PE=4 SV=1	0.172345	0.154762	0.152092	0.164846	0.172345	0.152092	GO:0055085~P:transmembrane transport	-	GO:0016020~C:membrane	-		PF00924:MS_channel	-
CIPKM_ARATH	sp|O80902|CIPKM_ARATH	CBL-interacting serine/threonine-protein kinase 22 OS=Arabidopsis thaliana GN=CIPK22 PE=2 SV=1	0.152092	0.172345	0.176722	0.15665	0.154762	0.172345	GO:0007165~P:signal transduction;	GO:0004674~F:protein serine/threonine kinase activity; GO:0005524~F:ATP binding;	-	-	ath:AT2G38490	PF00069: Pkinase; PF03822: NAF;	-
PP161_ARATH	sp|Q84J71|PP161_ARATH	Pentatricopeptide repeat-containing protein At2g17670 OS=Arabidopsis thaliana GN=At2g17670 PE=2 SV=1	0.152092	0.162228	0.170386	0.164846	0.172345	0.162228	-	-	-	-	ath:AT2G17670	PF13041: PPR_2; PF01535: PPR;	-
NIP22_ORYSJ	sp|Q67WJ8|NIP22_ORYSJ	Aquaporin NIP2-2 OS=Oryza sativa subsp. japonica GN=NIP2-2 PE=2 SV=1	0.141933	0.154762	0.141933	0.186797	0.182448	0.182448	-	GO:0005215~F:transporter activity;	GO:0016021~C:integral component of membrane;	K09874	osa:4340558	PF00230: MIP;	Membrane {ECO:0000305}; Multi-pass membrane
PPR54_ARATH	sp|Q9LN22|PPR54_ARATH	Pentatricopeptide repeat-containing protein At1g20300, mitochondrial OS=Arabidopsis thaliana GN=At1g20300 PE=2 SV=1	0.152092	0.180486	0.152092	0.15665	0.182448	0.162228	-	-	GO:0005739~C:mitochondrion;	-	ath:AT1G20300	PF13041: PPR_2; PF12854: PPR_1; PF01535: PPR;	Mitochondrion {ECO:0000305}.
I1IJ53_BRADI	tr|I1IJ53|I1IJ53_BRADI	Uncharacterized protein OS=Brachypodium distachyon GN=BRADI4G09410 PE=4 SV=1	0.160273	0.154762	0.152092	0.174919	0.172345	0.172345	-	GO:0046872~F:metal ion binding	-	-	bdi:104584886	-	-
MP703_ARATH	sp|Q9ZUA3|MP703_ARATH	Microtubule-associated protein 70-3 OS=Arabidopsis thaliana GN=MAP70.3 PE=2 SV=1	0.152092	0.162228	0.160273	0.164846	0.172345	0.162228	GO:0007010~P:cytoskeleton organization;	-	GO:0005874~C:microtubule; GO:0005737~C:cytoplasm;	-	ath:AT2G01750	PF07058: Myosin_HC-like;	Cytoplasm, cytoskeleton {ECO:0000250}.
M5WQM4_PRUPE	tr|M5WQM4|M5WQM4_PRUPE	Uncharacterized protein (Fragment) OS=Prunus persica GN=PRUPE_ppa017455mg PE=4 SV=1	0.176722	0.154762	0.141933	0.164846	0.172345	0.162228	GO:0006351~P:transcription, DNA-templated	-	-	K03016: RPB8, POLR2H; DNA-directed RNA polymerases I, II, and III subunit RPABC3	pper:PRUPE_ppa017455mg	PF03870:RNA_pol_Rpb8	-
A0A096T722_MAIZE	tr|A0A096T722|A0A096T722_MAIZE	Uncharacterized protein OS=Zea mays PE=4 SV=1	0.160273	0.154762	0.160273	0.174919	0.162228	0.172345	-	-	-	-		-	-
OSB3_ARATH	sp|Q8GWJ4|OSB3_ARATH	Protein OSB3, chloroplastic/mitochondrial OS=Arabidopsis thaliana GN=OSB3 PE=2 SV=1	0.141933	0.162228	0.152092	0.174919	0.182448	0.182448	-	GO:0003697~F:single-stranded DNA binding;	GO:0005739~C:mitochondrion; GO:0009507~C:chloroplast;	-	ath:AT5G44785	-	Mitochondrion {ECO:0000269|PubMed:17189341}.
A0A068UEQ8_COFCA	tr|A0A068UEQ8|A0A068UEQ8_COFCA	Coffea canephora DH200=94 genomic scaffold, scaffold_24 OS=Coffea canephora GN=GSCOC_T00024153001 PE=4 SV=1	0.186797	0.136421	0.160273	0.15665	0.154762	0.162228	-	-	-	-		PF02519:Auxin_inducible	-
PDV2_ARATH	sp|Q9XII1|PDV2_ARATH	Plastid division protein PDV2 OS=Arabidopsis thaliana GN=PDV2 PE=1 SV=1	0.160273	0.154762	0.160273	0.174919	0.162228	0.172345	-	-	GO:0009536~C:plastid; GO:0031359~C:integral component of chloroplast outer membrane;	-	ath:AT2G16070	-	Plastid, chloroplast outer membrane
A0A0A0LHP7_CUCSA	tr|A0A0A0LHP7|A0A0A0LHP7_CUCSA	Uncharacterized protein OS=Cucumis sativus GN=Csa_2G083700 PE=4 SV=1	0.164846	0.154762	0.160273	0.164846	0.154762	0.172345	-	-	-	-		-	-
RRAA3_ARATH	sp|Q9FH13|RRAA3_ARATH	Regulator of ribonuclease-like protein 3 OS=Arabidopsis thaliana GN=At5g56260 PE=2 SV=1	0.160273	0.144665	0.160273	0.186797	0.162228	0.172345	GO:0051252~P:regulation of RNA metabolic process;	GO:0008428~F:ribonuclease inhibitor activity; GO:0008948~F:oxaloacetate decarboxylase activity; GO:0046872~F:metal ion binding; GO:0047443~F:4-hydroxy-4-methyl-2-oxoglutarate aldolase activity;	-	K02553	ath:AT5G56260	PF03737: Methyltransf_6;	-
I1IZ51_BRADI	tr|I1IZ51|I1IZ51_BRADI	Uncharacterized protein OS=Brachypodium distachyon GN=BRADI5G14200 PE=4 SV=1	0.152092	0.180486	0.170386	0.144665	0.154762	0.172345	-	-	-	-	bdi:100836514	-	-
NOS_ORYSJ	sp|Q6YPG5|NOS_ORYSJ	Putative nitric oxide synthase OS=Oryza sativa subsp. japonica GN=Os02g0104700 PE=3 SV=1	0.164846	0.144665	0.160273	0.144665	0.182448	0.182448	-	GO:0004517~F:nitric-oxide synthase activity; GO:0005525~F:GTP binding;	-	K13427: NOA1; nitric-oxide synthase, plant [EC:1.14.13.39]	osa:4328006	PF01926: MMR_HSR1;	-
GSTF3_MAIZE	sp|P04907|GSTF3_MAIZE	Glutathione S-transferase 3 OS=Zea mays GN=GST3 PE=1 SV=4	0.141933	0.154762	0.170386	0.174919	0.172345	0.172345	GO:0009407~P:toxin catabolic process; GO:0009636~P:response to toxic substance;	GO:0004364~F:glutathione transferase activity;	GO:0005829~C:cytosol;	K00799: GST, gst; glutathione S-transferase [EC:2.5.1.18]	zma:100127012	PF02798: GST_N; PF00043: GST_C;	-
V4TPP6_9ROSI	tr|V4TPP6|V4TPP6_9ROSI	Uncharacterized protein OS=Citrus clementina GN=CICLE_v10023913mg PE=4 SV=1	0.160273	0.172345	0.170386	0.15665	0.141933	0.182448	GO:0007165~P:signal transduction	GO:0005524~F:ATP binding; GO:0043531~F:ADP binding	-	-	cic:CICLE_v10023913mg	PF01582:TIR; PF00931:NB-ARC; PF07725:LRR_3	-
K0SWZ8_THAOC	tr|K0SWZ8|K0SWZ8_THAOC	Uncharacterized protein OS=Thalassiosira oceanica GN=THAOC_13604 PE=4 SV=1	0.172345	0.154762	0.152092	0.144665	0.162228	0.211765	-	-	-	-		PF00533:BRCT	-
K0TBQ6_THAOC	tr|K0TBQ6|K0TBQ6_THAOC	Uncharacterized protein (Fragment) OS=Thalassiosira oceanica GN=THAOC_03756 PE=4 SV=1	0.152092	0.162228	0.160273	0.164846	0.172345	0.162228	-	-	GO:0016020~C:membrane	-		PF02517:Abi	-
W1PNG1_AMBTC	tr|W1PNG1|W1PNG1_AMBTC	Uncharacterized protein OS=Amborella trichopoda GN=AMTR_s00022p00162750 PE=4 SV=1	0.160273	0.144665	0.152092	0.164846	0.182448	0.182448	-	-	-	-	atr:s00022p00162750	PF13855:LRR_8; PF12799:LRR_4	-
D8LWQ9_BLAHO	tr|D8LWQ9|D8LWQ9_BLAHO	Singapore isolate B (sub-type 7) whole genome shotgun sequence assembly, scaffold_0 OS=Blastocystis hominis GN=GSBLH_T00000611001 PE=3 SV=1	0.152092	0.154762	0.176722	0.174919	0.154762	0.172345	GO:0006412~P:translation	GO:0003735~F:structural constituent of ribosome	GO:0005840~C:ribosome	-		PF03946:Ribosomal_L11_N; PF00298:Ribosomal_L11	-
DRL42_ARATH	sp|Q9FKZ1|DRL42_ARATH	Probable disease resistance protein At5g66900 OS=Arabidopsis thaliana GN=At5g66900 PE=2 SV=1	0.164846	0.162228	0.170386	0.164846	0.141933	0.182448	GO:0006952~P:defense response;	GO:0005524~F:ATP binding; GO:0043531~F:ADP binding;	-	-	ath:AT5G66900	PF05659: RPW8; PF00931: NB-ARC; PF13855: LRR_8;	-
UBP14_ARATH	sp|Q8L6Y1|UBP14_ARATH	Ubiquitin carboxyl-terminal hydrolase 14 OS=Arabidopsis thaliana GN=UBP14 PE=1 SV=1	0.176722	0.186797	0.141933	0.144665	0.162228	0.152092	GO:0048767~P:root hair elongation; GO:0061136~P:regulation of proteasomal protein catabolic process; GO:0016579~P:protein deubiquitination; GO:0043161~P:proteasome-mediated ubiquitin-dependent protein catabolic process; GO:0009793~P:embryo development ending in seed dormancy;	GO:0008270~F:zinc ion binding; GO:0004843~F:ubiquitin-specific protease activity; GO:0008242~F:omega peptidase activity; GO:0004197~F:cysteine-type endopeptidase activity;	GO:0005829~C:cytosol;	K11836	ath:AT3G20630	PF02148: zf-UBP; PF00443: UCH; PF00627: UBA;	-
PI5KB_ARATH	sp|Q9M149|PI5KB_ARATH	Putative phosphatidylinositol-4-phosphate 5-kinase 11 OS=Arabidopsis thaliana GN=PIP5K11 PE=2 SV=1	0.182448	0.154762	0.170386	0.164846	0.162228	0.134551	GO:0046854~P:phosphatidylinositol phosphorylation;	GO:0005524~F:ATP binding; GO:0016308~F:1-phosphatidylinositol-4-phosphate 5-kinase activity;	-	K00889: E2.7.1.68, PIP5K; 1-phosphatidylinositol-4-phosphate 5-kinase [EC:2.7.1.68]	ath:AT4G01190	PF01504: PIP5K;	-
PP289_ARATH	sp|Q9LEX6|PP289_ARATH	Pentatricopeptide repeat-containing protein At3g60960, mitochondrial OS=Arabidopsis thaliana GN=At3g60960 PE=2 SV=2	0.164846	0.144665	0.160273	0.186797	0.154762	0.182448	-	-	GO:0005739~C:mitochondrion;	-	ath:AT3G60960	PF13812: PPR_3; PF01535: PPR;	Mitochondrion {ECO:0000305}.
C1EBP8_MICSR	tr|C1EBP8|C1EBP8_MICSR	Uncharacterized protein OS=Micromonas sp. (strain RCC299 / NOUM17) GN=MICPUN_61147 PE=4 SV=1	0.152092	0.112439	0.12994	0.210555	0.198703	0.196863	-	GO:0008080~F:N-acetyltransferase activity	-	-	mis:MICPUN_61147	PF00583:Acetyltransf_1	-
U71B2_ARATH	sp|Q9LSY8|U71B2_ARATH	UDP-glycosyltransferase 71B2 OS=Arabidopsis thaliana GN=UGT71B2 PE=1 SV=1	0.172345	0.172345	0.152092	0.144665	0.162228	0.162228	GO:0052696~P:flavonoid glucuronidation; GO:0009813~P:flavonoid biosynthetic process;	GO:0008194~F:UDP-glycosyltransferase activity; GO:0080044~F:quercetin 7-O-glucosyltransferase activity; GO:0080043~F:quercetin 3-O-glucosyltransferase activity;	GO:0043231~C:intracellular membrane-bounded organelle;	-	ath:AT3G21760	PF00201: UDPGT;	-
A0A0A0KY97_CUCSA	tr|A0A0A0KY97|A0A0A0KY97_CUCSA	Uncharacterized protein OS=Cucumis sativus GN=Csa_4G335230 PE=4 SV=1	0.152092	0.154762	0.176722	0.174919	0.172345	0.152092	-	-	-	-	csv:101206216	-	-
CHX15_ARATH	sp|Q9SIT5|CHX15_ARATH	Cation/H(+) antiporter 15 OS=Arabidopsis thaliana GN=CHX15 PE=2 SV=1	0.182448	0.144665	0.176722	0.144665	0.172345	0.141933	GO:0006814~P:sodium ion transport; GO:0006885~P:regulation of pH; GO:0006813~P:potassium ion transport;	GO:0005451~F:monovalent cation:proton antiporter activity;	GO:0016021~C:integral component of membrane;	-	ath:AT2G13620	PF00999: Na_H_Exchanger;	Membrane {ECO:0000250}; Multi-pass membrane
FB141_ARATH	sp|Q9LHN6|FB141_ARATH	Putative F-box protein At3g13624 OS=Arabidopsis thaliana GN=At3g13624 PE=4 SV=1	0.152092	0.162228	0.160273	0.164846	0.182448	0.172345	-	-	-	-		PF07734: FBA_1; PF00646: F-box;	-
D8TP34_VOLCA	tr|D8TP34|D8TP34_VOLCA	Putative uncharacterized protein OS=Volvox carteri GN=VOLCADRAFT_80059 PE=4 SV=1	0.160273	0.154762	0.152092	0.174919	0.182448	0.152092	GO:0043044~P:ATP-dependent chromatin remodeling	GO:0003677~F:DNA binding; GO:0003682~F:chromatin binding; GO:0016887~F:ATPase activity; GO:0005524~F:ATP binding	GO:0016589~C:NURF complex	K11654	vcn:VOLCADRAFT_80059	PF00176:SNF2_N; PF09111:SLIDE; PF00271:Helicase_C; PF09110:HAND	-
B8BPN1_ORYSI	tr|B8BPN1|B8BPN1_ORYSI	Putative uncharacterized protein OS=Oryza sativa subsp. indica GN=OsI_38330 PE=4 SV=1	0.202268	0.162228	0.152092	0.144665	0.162228	0.126274	-	GO:0043531~F:ADP binding	-	-		PF00931:NB-ARC	-
FH7_ARATH	sp|Q9XIE0|FH7_ARATH	Formin-like protein 7 OS=Arabidopsis thaliana GN=FH7 PE=2 SV=1	0.164846	0.172345	0.170386	0.164846	0.162228	0.152092	-	GO:0003779~F:actin binding;	GO:0005886~C:plasma membrane;	-	ath:AT1G59910	PF02181: FH2;	-
RK32_PHAAO	sp|Q3BAI0|RK32_PHAAO	50S ribosomal protein L32, chloroplastic OS=Phalaenopsis aphrodite subsp. formosana GN=rpl32 PE=3 SV=1	0.164846	0.154762	0.170386	0.164846	0.141933	0.172345	GO:0006412~P:translation;	GO:0003735~F:structural constituent of ribosome;	GO:0015934~C:large ribosomal subunit; GO:0009507~C:chloroplast;	-		PF01783: Ribosomal_L32p;	Plastid, chloroplast.
NU3C_PIPCE	sp|Q06GQ5|NU3C_PIPCE	NAD(P)H-quinone oxidoreductase subunit 3, chloroplastic OS=Piper cenocladum GN=ndhC PE=3 SV=1	0.160273	0.172345	0.170386	0.15665	0.154762	0.172345	GO:0006810~P:transport; GO:0019684~P:photosynthesis, light reaction;	GO:0048038~F:quinone binding; GO:0008137~F:NADH dehydrogenase (ubiquinone) activity;	GO:0016021~C:integral component of membrane; GO:0009535~C:chloroplast thylakoid membrane;	-		PF00507: Oxidored_q4;	Plastid, chloroplast thylakoid membrane
PPL1_ARATH	sp|P82538|PPL1_ARATH	PsbP-like protein 1, chloroplastic OS=Arabidopsis thaliana GN=PPL1 PE=1 SV=1	0.172345	0.180486	0.152092	0.15665	0.154762	0.162228	GO:0015979~P:photosynthesis;	GO:0005509~F:calcium ion binding;	GO:0031977~C:thylakoid lumen; GO:0009579~C:thylakoid; GO:0009654~C:photosystem II oxygen evolving complex; GO:0019898~C:extrinsic component of membrane; GO:0009543~C:chloroplast thylakoid lumen; GO:0009507~C:chloroplast;	K02717: psbP; photosystem II oxygen-evolving enhancer protein 2	ath:AT3G55330	PF01789: PsbP;	Plastid, chloroplast thylakoid lumen
H7C858_9ROSI	tr|H7C858|H7C858_9ROSI	Ribulose-1,5-bisphosphate carboxylase/oxygenase large subunit (Fragment) OS=Paropsia brazzaeana GN=rbcL PE=3 SV=1	0.160273	0.144665	0.186797	0.186797	0.154762	0.152092	GO:0015979~P:photosynthesis; GO:0015977~P:carbon fixation	GO:0016984~F:ribulose-bisphosphate carboxylase activity; GO:0000287~F:magnesium ion binding	GO:0009507~C:chloroplast	-		PF02788:RuBisCO_large_N; PF00016:RuBisCO_large	Plastid, chloroplast
ARI1_ARATH	sp|Q949V6|ARI1_ARATH	Probable E3 ubiquitin-protein ligase ARI1 OS=Arabidopsis thaliana GN=ARI1 PE=2 SV=1	0.160273	0.172345	0.170386	0.144665	0.141933	0.182448	GO:0016567~P:protein ubiquitination;	GO:0008270~F:zinc ion binding; GO:0016874~F:ligase activity;	-	K11968	ath:AT4G34370	PF01485: IBR;	-
M0S044_MUSAM	tr|M0S044|M0S044_MUSAM	Uncharacterized protein OS=Musa acuminata subsp. malaccensis PE=3 SV=1	0.172345	0.186797	0.141933	0.15665	0.162228	0.152092	-	GO:0016747~F:transferase activity, transferring acyl groups other than amino-acyl groups	-	K07513: ACAA1; acetyl-CoA acyltransferase 1 [EC:2.3.1.16]	mus:103985063	PF00108:Thiolase_N; PF02803:Thiolase_C	-
T0PXZ9_9STRA	tr|T0PXZ9|T0PXZ9_9STRA	Uncharacterized protein OS=Saprolegnia diclina VS20 GN=SDRG_11989 PE=4 SV=1	0.186797	0.144665	0.176722	0.15665	0.154762	0.152092	-	-	-	-		PF07173:DUF1399	-
Q2QT66_ORYSJ	tr|Q2QT66|Q2QT66_ORYSJ	Putative uncharacterized protein OS=Oryza sativa subsp. japonica GN=LOC_Os12g21690 PE=4 SV=1	0.160273	0.144665	0.160273	0.186797	0.162228	0.172345	-	-	-	-		-	-
RPOC1_ODOSI	sp|P49467|RPOC1_ODOSI	DNA-directed RNA polymerase subunit beta' OS=Odontella sinensis GN=rpoC1 PE=3 SV=1	0.160273	0.154762	0.152092	0.186797	0.172345	0.152092	GO:0006351~P:transcription, DNA-templated;	GO:0003899~F:DNA-directed RNA polymerase activity; GO:0003677~F:DNA binding;	GO:0009507~C:chloroplast;	-		PF04983: RNA_pol_Rpb1_3; PF00623: RNA_pol_Rpb1_2; PF04997: RNA_pol_Rpb1_1;	Plastid, chloroplast.
DNAK_GUITH	sp|P29215|DNAK_GUITH	Chaperone protein dnaK OS=Guillardia theta GN=dnaK PE=3 SV=2	0.160273	0.162228	0.160273	0.164846	0.172345	0.162228	GO:0006457~P:protein folding;	GO:0005524~F:ATP binding;	GO:0009507~C:chloroplast;	-		PF00012: HSP70;	Plastid, chloroplast.
L1JNU9_GUITH	tr|L1JNU9|L1JNU9_GUITH	Uncharacterized protein OS=Guillardia theta CCMP2712 GN=GUITHDRAFT_151445 PE=4 SV=1	0.141933	0.144665	0.160273	0.174919	0.154762	0.211765	-	-	-	-	gtt:GUITHDRAFT_151445	-	-
KEULE_ARATH	sp|Q9C5X3|KEULE_ARATH	SNARE-interacting protein KEULE OS=Arabidopsis thaliana GN=KEU PE=1 SV=2	0.160273	0.162228	0.160273	0.164846	0.162228	0.172345	GO:0006904~P:vesicle docking involved in exocytosis; GO:0015031~P:protein transport; GO:0051301~P:cell division; GO:0007049~P:cell cycle;	-	GO:0005773~C:vacuole; GO:0005886~C:plasma membrane; GO:0009524~C:phragmoplast; GO:0019898~C:extrinsic component of membrane; GO:0005829~C:cytosol; GO:0005856~C:cytoskeleton;	K15292: STXBP1, MUNC18-1; syntaxin-binding protein 1	ath:AT1G12360	PF00995: Sec1;	Cytoplasm {ECO:0000269|PubMed:23702595}.
CB121_HORVU	sp|Q9SDM1|CB121_HORVU	Chlorophyll a-b binding protein 1B-21, chloroplastic OS=Hordeum vulgare GN=LHC Ib-21 PE=1 SV=1	0.160273	0.154762	0.160273	0.164846	0.172345	0.172345	GO:0006364~P:rRNA processing; GO:0009744~P:response to sucrose; GO:0009644~P:response to high light intensity; GO:0010155~P:regulation of proton transport; GO:0018298~P:protein-chromophore linkage; GO:0009768~P:photosynthesis, light harvesting in photosystem I;	GO:0046872~F:metal ion binding; GO:0016168~F:chlorophyll binding;	GO:0010287~C:plastoglobule; GO:0009523~C:photosystem II; GO:0009522~C:photosystem I; GO:0016021~C:integral component of membrane; GO:0009535~C:chloroplast thylakoid membrane; GO:0009941~C:chloroplast envelope;	-		PF00504: Chloroa_b-bind;	Plastid, chloroplast thylakoid membrane
UBP13_ARATH	sp|Q84WU2|UBP13_ARATH	Ubiquitin carboxyl-terminal hydrolase 13 OS=Arabidopsis thaliana GN=UBP13 PE=1 SV=1	0.152092	0.172345	0.170386	0.15665	0.182448	0.162228	GO:0006511~P:ubiquitin-dependent protein catabolic process;	GO:0036459~F:ubiquitinyl hydrolase activity; GO:0008234~F:cysteine-type peptidase activity;	GO:0009506~C:plasmodesma; GO:0005829~C:cytosol;	K11838: USP7, UBP15; ubiquitin carboxyl-terminal hydrolase 7 [EC:3.1.2.15]	ath:AT3G11910	PF12436: USP7_ICP0_bdg; PF14533: USP7_C2; PF00443: UCH; PF00917: MATH;	-
M5W8P4_PRUPE	tr|M5W8P4|M5W8P4_PRUPE	Uncharacterized protein OS=Prunus persica GN=PRUPE_ppa1027124mg PE=4 SV=1	0.152092	0.172345	0.160273	0.186797	0.154762	0.162228	-	GO:0008270~F:zinc ion binding; GO:0016491~F:oxidoreductase activity	-	-	pper:PRUPEppa1027124mg	PF00107:ADH_zinc_N; PF08240:ADH_N	-
C71B3_ARATH	sp|O65785|C71B3_ARATH	Cytochrome P450 71B3 OS=Arabidopsis thaliana GN=CYP71B3 PE=2 SV=2	0.152092	0.172345	0.160273	0.15665	0.182448	0.162228	GO:0044550~P:secondary metabolite biosynthetic process; GO:0098542~P:defense response to other organism;	GO:0016709~F:oxidoreductase activity, acting on paired donors, with incorporation or reduction of molecular oxygen, NAD(P)H as one donor, and incorporation of one atom of oxygen; GO:0005506~F:iron ion binding; GO:0020037~F:heme binding;	GO:0016020~C:membrane; GO:0016021~C:integral component of membrane;	K00517: E1.14.-.-;	ath:AT3G26220	PF00067: p450;	Membrane {ECO:0000305}; Single-pass membrane
PP215_ARATH	sp|Q9MA85|PP215_ARATH	Pentatricopeptide repeat-containing protein At3g05340 OS=Arabidopsis thaliana GN=PCMP-E83 PE=2 SV=2	0.160273	0.154762	0.170386	0.15665	0.182448	0.162228	-	-	-	-	ath:AT3G05340	PF13041: PPR_2; PF01535: PPR;	-
A0A068UHQ9_COFCA	tr|A0A068UHQ9|A0A068UHQ9_COFCA	Coffea canephora DH200=94 genomic scaffold, scaffold_30 OS=Coffea canephora GN=GSCOC_T00026676001 PE=4 SV=1	0.160273	0.101135	0.214796	0.186797	0.172345	0.162228	-	GO:0043531~F:ADP	-	-		PF00931:NB-ARC	-
A0A0B0P3D4_GOSAR	tr|A0A0B0P3D4|A0A0B0P3D4_GOSAR	Putative pectinesterase/pectinesterase inhibitor 51-like protein OS=Gossypium arboreum GN=F383_24686 PE=4 SV=1	0.164846	0.162228	0.170386	0.164846	0.154762	0.152092	-	-	-	-		-	-
B7FYC7_PHATC	tr|B7FYC7|B7FYC7_PHATC	Predicted protein OS=Phaeodactylum tricornutum (strain CCAP 1055/1) GN=PHATRDRAFT_45637 PE=4 SV=1	0.152092	0.180486	0.160273	0.15665	0.154762	0.182448	-	-	-	-	pti:PHATRDRAFT_45637	-	-
GAPN_WHEAT	sp|Q8LK61|GAPN_WHEAT	NADP-dependent glyceraldehyde-3-phosphate dehydrogenase OS=Triticum aestivum GN=GAPN PE=1 SV=2	0.164846	0.162228	0.170386	0.164846	0.172345	0.141933	-	GO:0008886~F:glyceraldehyde-3-phosphate dehydrogenase (NADP+) (non-phosphorylating) activity;	GO:0005737~C:cytoplasm;	-		PF00171: Aldedh;	Cytoplasm {ECO:0000269|PubMed:14681537}.
RR2_HUPLU	sp|Q5SCY1|RR2_HUPLU	30S ribosomal protein S2, chloroplastic OS=Huperzia lucidula GN=rps2 PE=3 SV=1	0.160273	0.186797	0.176722	0.15665	0.154762	0.141933	GO:0006412~P:translation;	GO:0003735~F:structural constituent of ribosome;	GO:0015935~C:small ribosomal subunit; GO:0009507~C:chloroplast;	-		PF00318: Ribosomal_S2;	Plastid, chloroplast.
PNH1_ORYSJ	sp|Q69VD5|PNH1_ORYSJ	Protein argonaute PNH1 OS=Oryza sativa subsp. japonica GN=PHN1 PE=2 SV=1	0.172345	0.154762	0.176722	0.144665	0.172345	0.152092	GO:0006413~P:translational initiation; GO:0019827~P:stem cell maintenance; GO:0048366~P:leaf development; GO:0031047~P:gene silencing by RNA;	GO:0003743~F:translation initiation factor activity;	GO:0005737~C:cytoplasm;	-		PF02171: Piwi; PF02170: PAZ; PF08699: DUF1785;	Cytoplasm {ECO:0000269|PubMed:12000455}.
GDT14_ORYSI	sp|A2YXC7|GDT14_ORYSI	GDT1-like protein 4 OS=Oryza sativa subsp. indica GN=OsI_29993 PE=3 SV=1	0.164846	0.154762	0.170386	0.15665	0.162228	0.162228	-	-	GO:0016021~C:integral component of membrane;	-		UPF0016: 2.; PF01169: UPF0016;	Membrane {ECO:0000305}; Multi-pass membrane
J3NCR2_ORYBR	tr|J3NCR2|J3NCR2_ORYBR	Uncharacterized protein OS=Oryza brachyantha GN=OB12G17700 PE=3 SV=1	0.160273	0.162228	0.160273	0.174919	0.162228	0.172345	-	GO:0016705~F:oxidoreductase activity, acting on paired donors, with incorporation or reduction of molecular oxygen; GO:0004497~F:monooxygenase activity; GO:0005506~F:iron ion binding; GO:0020037~F:heme binding	-	-	obr:102699827	PF00067:p450	-
I1IV56_BRADI	tr|I1IV56|I1IV56_BRADI	Uncharacterized protein OS=Brachypodium distachyon GN=BRADI4G44797 PE=4 SV=1	0.160273	0.172345	0.170386	0.164846	0.162228	0.162228	-	GO:0004672~F:protein kinase activity; GO:0005524~F:ATP binding	GO:0016021~C:integral component of membrane	-		PF00069:Pkinase; PF08263:LRRNT_2; PF12799:LRR_4	-
E1Z6V4_CHLVA	tr|E1Z6V4|E1Z6V4_CHLVA	Putative uncharacterized protein OS=Chlorella variabilis GN=CHLNCDRAFT_140361 PE=4 SV=1	0.176722	0.162228	0.12994	0.15665	0.172345	0.162228	-	GO:0004674~F:protein serine/threonine kinase activity; GO:0005524~F:ATP binding	-	K14498: SNRK2; serine/threonine-protein kinase SRK2 [EC:2.7.11.1]	cvr:CHLNCDRAFT_140361	PF00069:Pkinase	-
CLPC_CYACA	sp|Q9TM05|CLPC_CYACA	ATP-dependent Clp protease ATP-binding subunit clpA homolog OS=Cyanidium caldarium GN=clpC PE=3 SV=1	0.160273	0.144665	0.152092	0.174919	0.182448	0.152092	GO:0019538~P:protein metabolic process;	GO:0005524~F:ATP binding;	GO:0009507~C:chloroplast;	-		PF10431: ClpB_D2-small; PF02861: Clp_N; PF07724: AAA_2; PF00004: AAA;	Plastid, chloroplast.
Q01F64_OSTTA	tr|Q01F64|Q01F64_OSTTA	Kinetochore protein Ndc80 OS=Ostreococcus tauri GN=OT_ostta02g00420 PE=4 SV=2	0.112439	0.311374	0.222905	0.112439	0.0943263	0.101135	-	-	-	-	ota:Ot02g00580	PF03801:Ndc80_HEC	-
A0A078FB86_BRANA	tr|A0A078FB86|A0A078FB86_BRANA	BnaA02g05390D protein OS=Brassica napus GN=BnaA02g05390D PE=4 SV=1	0.172345	0.180486	0.170386	0.15665	0.154762	0.141933	-	-	-	-		-	-
ADO1_ORYSJ	sp|Q5Z8K3|ADO1_ORYSJ	Adagio-like protein 1 OS=Oryza sativa subsp. japonica GN=Os06g0694000 PE=2 SV=1	0.118781	0.128028	0.141933	0.257947	0.224852	0.141933	GO:0048511~P:rhythmic process; GO:0018298~P:protein-chromophore linkage; GO:0016567~P:protein ubiquitination;	GO:0009881~F:photoreceptor activity;	GO:0005634~C:nucleus;	K12115: ZTL; clock-associated PAS protein ZTL	osa:4341923	PF13426: PAS_9; PF12937: F-box-like;	Nucleus {ECO:0000250}.
SUT22_ARATH	sp|P92946|SUT22_ARATH	Sulfate transporter 2.2 OS=Arabidopsis thaliana GN=SULTR2;2 PE=1 SV=3	0.160273	0.172345	0.170386	0.15665	0.172345	0.152092	-	GO:0015293~F:symporter activity; GO:0008271~F:secondary active sulfate transmembrane transporter activity;	GO:0016021~C:integral component of membrane;	K17469	ath:AT1G77990	PF00916: Sulfate_transp; PF13792: Sulfate_tra_GLY; PF01740: STAS;	Membrane {ECO:0000305}; Multi-pass membrane
FBK28_ARATH	sp|Q9CAG8|FBK28_ARATH	F-box/kelch-repeat protein At1g67480 OS=Arabidopsis thaliana GN=At1g67480 PE=2 SV=1	0.160273	0.180486	0.170386	0.15665	0.172345	0.152092	-	-	-	-	ath:AT1G67480	PF01344: Kelch_1;	-
ACC2_ORYSJ	sp|B9FK36|ACC2_ORYSJ	Acetyl-CoA carboxylase 2 OS=Oryza sativa subsp. japonica GN=ACC2 PE=3 SV=2	0.152092	0.162228	0.160273	0.164846	0.172345	0.172345	GO:2001295~P:malonyl-CoA biosynthetic process; GO:0006633~P:fatty acid biosynthetic process;	GO:0046872~F:metal ion binding; GO:0004075~F:biotin carboxylase activity; GO:0005524~F:ATP binding; GO:0003989~F:acetyl-CoA carboxylase activity;	GO:0005829~C:cytosol;	-	osa:4338322	PF02786: CPSase_L_D2; PF00289: CPSase_L_chain; PF01039: Carboxyl_trans; PF00364: Biotin_lipoyl; PF02785: Biotin_carb_C; PF08326: ACC_central;	Cytoplasm, cytosol {ECO:0000305}.
A0A087SS06_AUXPR	tr|A0A087SS06|A0A087SS06_AUXPR	Putative metal chaperone YciC OS=Auxenochlorella protothecoides GN=F751_0784 PE=4 SV=1	0.194338	0.162228	0.176722	0.144665	0.141933	0.134551	-	-	-	-		PF07683:CobW_C; PF02492:cobW	-
TPR4_ARATH	sp|Q27GK7|TPR4_ARATH	Topless-related protein 4 OS=Arabidopsis thaliana GN=TPR4 PE=1 SV=2	0.152092	0.154762	0.170386	0.174919	0.172345	0.162228	GO:0006351~P:transcription, DNA-templated; GO:0006355~P:regulation of transcription, DNA-templated; GO:0010072~P:primary shoot apical meristem specification;	-	GO:0005634~C:nucleus;	-	ath:AT3G15880	PF00400: WD40;	Nucleus {ECO:0000250}.
A0A059SV32_PYRPE	tr|A0A059SV32|A0A059SV32_PYRPE	Uncharacterized protein OS=Pyropia perforata GN=orf693 PE=4 SV=1	0.160273	0.154762	0.186797	0.164846	0.162228	0.152092	GO:0006397~P:mRNA	-	GO:0005739~C:mitochondrion	-		PF00078:RVT_1; PF01348:Intron_maturas2	-
U5CSJ8_AMBTC	tr|U5CSJ8|U5CSJ8_AMBTC	Uncharacterized protein OS=Amborella trichopoda GN=AMTR_s00063p00018970 PE=4 SV=1	0.160273	0.172345	0.141933	0.164846	0.172345	0.162228	GO:0007076~P:mitotic chromosome condensation; GO:0051301~P:cell division	-	GO:0005634~C:nucleus	K06677: YCS4, CNAP1, CAPD2; condensin complex subunit 1	atr:s00063p00018970	PF12922:Cnd1_N	-
TCMO_RUTGR	sp|Q9AR74|TCMO_RUTGR	Trans-cinnamate 4-monooxygenase OS=Ruta graveolens GN=CYP73A2 PE=2 SV=1	0.172345	0.172345	0.152092	0.15665	0.162228	0.162228	-	GO:0016710~F:trans-cinnamate 4-monooxygenase activity; GO:0005506~F:iron ion binding; GO:0020037~F:heme binding;	-	-		PF00067: p450;	-
PUB50_ARATH	sp|Q9FGD7|PUB50_ARATH	Putative U-box domain-containing protein 50 OS=Arabidopsis thaliana GN=PUB50 PE=3 SV=1	0.141933	0.172345	0.170386	0.12994	0.162228	0.182448	-	GO:0004842~F:ubiquitin-protein transferase activity; GO:0004672~F:protein kinase activity; GO:0016874~F:ligase activity; GO:0005524~F:ATP binding;	-	-	ath:AT5G65500	PF04564: U-box; PF07714: Pkinase_Tyr;	-
MCCA_ORYSJ	sp|Q2QMG2|MCCA_ORYSJ	Methylcrotonoyl-CoA carboxylase subunit alpha, mitochondrial OS=Oryza sativa subsp. japonica GN=MCCA PE=2 SV=2	0.160273	0.196863	0.176722	0.144665	0.141933	0.141933	GO:0009744~P:response to sucrose; GO:0009750~P:response to fructose; GO:0006552~P:leucine catabolic process;	GO:0004485~F:methylcrotonoyl-CoA carboxylase activity; GO:0050897~F:cobalt ion binding; GO:0004075~F:biotin carboxylase activity; GO:0005524~F:ATP binding;	GO:0005759~C:mitochondrial matrix; GO:0022626~C:cytosolic ribosome;	K01968: E6.4.1.4A; 3-methylcrotonyl-CoA carboxylase alpha subunit [EC:6.4.1.4]	osa:4352741	PF02786: CPSase_L_D2; PF00289: CPSase_L_chain; PF00364: Biotin_lipoyl; PF02785: Biotin_carb_C;	Mitochondrion matrix {ECO:0000305}.
S8BZC8_9LAMI	tr|S8BZC8|S8BZC8_9LAMI	Uncharacterized protein (Fragment) OS=Genlisea aurea GN=M569_14909 PE=4 SV=1	0.152092	0.154762	0.141933	0.174919	0.190574	0.162228	-	-	-	-		PF13934:ELYS	-
C1EIS4_MICSR	tr|C1EIS4|C1EIS4_MICSR	Uncharacterized protein OS=Micromonas sp. (strain RCC299 / NOUM17) GN=MICPUN_64681 PE=4 SV=1	0.152092	0.162228	0.176722	0.164846	0.162228	0.162228	-	GO:0003743~F:translation initiation factor activity	-	-	mis:MICPUN_64681	PF01253:SUI1	-
PP347_ARATH	sp|Q9SMZ2|PP347_ARATH	Pentatricopeptide repeat-containing protein At4g33170 OS=Arabidopsis thaliana GN=PCMP-H53 PE=2 SV=1	0.164846	0.172345	0.160273	0.164846	0.162228	0.162228	-	-	-	-	ath:AT4G33170	PF13041: PPR_2; PF01535: PPR;	-
A0A068U876_COFCA	tr|A0A068U876|A0A068U876_COFCA	Coffea canephora DH200=94 genomic scaffold, scaffold_11 OS=Coffea canephora GN=GSCOC_T00016294001 PE=4 SV=1	0.182448	0.162228	0.12994	0.164846	0.182448	0.141933	-	-	-	-		-	-
D8TGX3_VOLCA	tr|D8TGX3|D8TGX3_VOLCA	Putative uncharacterized protein (Fragment) OS=Volvox carteri GN=VOLCADRAFT_55676 PE=4 SV=1	0.152092	0.162228	0.160273	0.164846	0.182448	0.162228	GO:0008033~P:tRNA processing	GO:0016783~F:sulfurtransferase activity	-	K00566: mnmA, trmU, TRMU; tRNA-specific 2-thiouridylase [EC:2.8.1.-]	vcn:VOLCADRAFT_55676	PF03054:tRNA_Me_trans	-
MATK_LATCL	sp|Q9TIR8|MATK_LATCL	Maturase K OS=Lathraea clandestina GN=matK PE=3 SV=1	0.164846	0.162228	0.160273	0.164846	0.162228	0.162228	GO:0008033~P:tRNA processing; GO:0008380~P:RNA splicing; GO:0006397~P:mRNA processing;	GO:0003723~F:RNA binding;	GO:0009507~C:chloroplast;	-		PF01824: MatK_N; PF01348: Intron_maturas2;	Plastid.
FB126_ARATH	sp|O80777|FB126_ARATH	F-box protein At2g34280 OS=Arabidopsis thaliana GN=At2g34280 PE=2 SV=1	0.176722	0.162228	0.23251	0.144665	0.119732	0.134551	-	-	-	-	ath:AT2G34280	PF07734: FBA_1; PF00646: F-box;	-
R1BII7_EMIHU	tr|R1BII7|R1BII7_EMIHU	Translation factor GUF1 homolog, mitochondrial OS=Emiliania huxleyi CCMP1516 GN=EMIHUDRAFT_428168 PE=3 SV=1	0.152092	0.162228	0.152092	0.174919	0.154762	0.182448	GO:0045727~P:positive regulation of translation	GO:0003746~F:translation elongation factor activity; GO:0043022~F:ribosome binding; GO:0003924~F:GTPase activity; GO:0005525~F:GTP binding	GO:0005759~C:mitochondrial matrix; GO:0005743~C:mitochondrial inner membrane	K03596: lepA; GTP-binding protein LepA	ehx:EMIHUDRAFT_428168	PF06421:LepA_C; PF00009:GTP_EFTU; PF00679:EFG_C	Mitochondrion inner
RR7_BIGNA	sp|Q06J33|RR7_BIGNA	30S ribosomal protein S7, chloroplastic OS=Bigelowiella natans GN=rps7 PE=3 SV=1	0.152092	0.154762	0.186797	0.174919	0.141933	0.172345	GO:0006412~P:translation;	GO:0003735~F:structural constituent of ribosome; GO:0019843~F:rRNA binding;	GO:0015935~C:small ribosomal subunit; GO:0009507~C:chloroplast;	-		PF00177: Ribosomal_S7;	Plastid, chloroplast.
ACT_VOLCA	sp|P20904|ACT_VOLCA	Actin OS=Volvox carteri PE=3 SV=1	0.152092	0.162228	0.160273	0.174919	0.141933	0.196863	-	GO:0005524~F:ATP binding;	GO:0005856~C:cytoskeleton; GO:0005737~C:cytoplasm;	-		PF00022: Actin;	Cytoplasm, cytoskeleton.
GSA_HORVU	sp|P18492|GSA_HORVU	Glutamate-1-semialdehyde 2,1-aminomutase, chloroplastic OS=Hordeum vulgare GN=GSA PE=1 SV=3	0.176722	0.162228	0.170386	0.144665	0.162228	0.141933	GO:0006782~P:protoporphyrinogen IX biosynthetic process; GO:0015995~P:chlorophyll biosynthetic process;	GO:0008483~F:transaminase activity; GO:0030170~F:pyridoxal phosphate binding; GO:0042286~F:glutamate-1-semialdehyde 2,1-aminomutase activity;	GO:0009507~C:chloroplast;	-		PF00202: Aminotran_3;	Plastid, chloroplast.
W4G614_9STRA	tr|W4G614|W4G614_9STRA	Uncharacterized protein OS=Aphanomyces astaci GN=H257_10371 PE=4 SV=1	0.160273	0.154762	0.170386	0.15665	0.162228	0.162228	-	GO:0003774~F:motor activity; GO:0005524~F:ATP binding	GO:0016459~C:myosin complex	-		PF00564:PB1; PF00063:Myosin_head; PF00612:IQ; PF00571:CBS	-
A0A097BQZ1_9POAL	tr|A0A097BQZ1|A0A097BQZ1_9POAL	Ribulose-1,5-bisphosphate carboxylase/oxygenase large subunit (Fragment) OS=Paspalum thunbergii GN=rbcL PE=3 SV=1	0.160273	0.136421	0.176722	0.174919	0.182448	0.152092	GO:0015977~P:carbon	GO:0016984~F:ribulose-bisphosphate; GO:0000287~F:magnesium	GO:0009507~C:chloroplast	-		PF02788:RuBisCO_large_N; PF00016:RuBisCO_large	Plastid, chloroplast
TLP40_SPIOL	sp|O49939|TLP40_SPIOL	Peptidyl-prolyl cis-trans isomerase, chloroplastic OS=Spinacia oleracea GN=TLP40 PE=1 SV=1	0.164846	0.162228	0.170386	0.144665	0.162228	0.162228	GO:0006457~P:protein folding;	GO:0003755~F:peptidyl-prolyl cis-trans isomerase activity;	GO:0009543~C:chloroplast thylakoid lumen;	-		PF00160: Pro_isomerase;	Plastid, chloroplast thylakoid lumen.
AGL19_ARATH	sp|O82743|AGL19_ARATH	Agamous-like MADS-box protein AGL19 OS=Arabidopsis thaliana GN=AGL19 PE=1 SV=1	0.152092	0.162228	0.12994	0.186797	0.198703	0.152092	GO:0010048~P:vernalization response; GO:0006351~P:transcription, DNA-templated; GO:0048510~P:regulation of timing of transition from vegetative to reproductive phase; GO:0009908~P:flower development;	GO:0003700~F:sequence-specific DNA binding transcription factor activity; GO:0003677~F:DNA binding;	GO:0005634~C:nucleus;	-	ath:AT4G22950	PF00319: SRF-TF; PF01486: K-box;	Nucleus {ECO:0000255|PROSITE-
D8U554_VOLCA	tr|D8U554|D8U554_VOLCA	Putative uncharacterized protein (Fragment) OS=Volvox carteri GN=VOLCADRAFT_94573 PE=4 SV=1	0.164846	0.186797	0.176722	0.144665	0.119732	0.152092	-	-	-	-	vcn:VOLCADRAFT_94573	-	-
A0A067KSF5_JATCU	tr|A0A067KSF5|A0A067KSF5_JATCU	Uncharacterized protein OS=Jatropha curcas GN=JCGZ_00908 PE=4 SV=1	0.141933	0.172345	0.186797	0.15665	0.154762	0.162228	-	GO:0005097~F:Rab	-	-		PF13890:Rab3-GTPase_cat	-
H7CG70_GINBI	tr|H7CG70|H7CG70_GINBI	DNA-directed RNA polymerase OS=Ginkgo biloba GN=rpoC1 PE=3 SV=1	0.186797	0.154762	0.170386	0.164846	0.131746	0.152092	GO:0006351~P:transcription, DNA-templated	GO:0003899~F:DNA-directed RNA polymerase activity; GO:0003677~F:DNA binding	GO:0009507~C:chloroplast	-		PF04983:RNA_pol_Rpb1_3; PF00623:RNA_pol_Rpb1_2; PF04997:RNA_pol_Rpb1_1	-
BSL3_ARATH	sp|Q9SHS7|BSL3_ARATH	Serine/threonine-protein phosphatase BSL3 OS=Arabidopsis thaliana GN=BSL3 PE=1 SV=2	0.152092	0.186797	0.170386	0.15665	0.154762	0.152092	-	GO:0004721~F:phosphoprotein phosphatase activity; GO:0030145~F:manganese ion binding; GO:0005506~F:iron ion binding;	GO:0005886~C:plasma membrane; GO:0005634~C:nucleus; GO:0005829~C:cytosol;	-	ath:AT2G27210	PF00149: Metallophos; PF07646: Kelch_2;	Nucleus {ECO:0000269|PubMed:19245862}.
HSL1_ARATH	sp|Q9SGP2|HSL1_ARATH	Receptor-like protein kinase HSL1 OS=Arabidopsis thaliana GN=HSL1 PE=2 SV=1	0.164846	0.154762	0.160273	0.164846	0.162228	0.162228	-	GO:0004674~F:protein serine/threonine kinase activity; GO:0005524~F:ATP binding;	GO:0005886~C:plasma membrane; GO:0016021~C:integral component of membrane;	K00924	ath:AT1G28440	PF00069: Pkinase; PF08263: LRRNT_2; PF13855: LRR_8; PF12799: LRR_4; PF00560: LRR_1;	Cell membrane {ECO:0000305}; Single-pass
Y5645_ARATH	sp|Q9FNG3|Y5645_ARATH	Uncharacterized protein At5g06450 OS=Arabidopsis thaliana GN=At5g06450 PE=1 SV=1	0.152092	0.162228	0.176722	0.164846	0.154762	0.172345	GO:0090305~P:nucleic acid phosphodiester bond hydrolysis;	GO:0003676~F:nucleic acid binding; GO:0008408~F:3'-5' exonuclease activity;	GO:0005773~C:vacuole; GO:0005774~C:vacuolar membrane; GO:0005634~C:nucleus;	-	ath:AT5G06450	-	-
A0A080ZC50_PHYPR	tr|A0A080ZC50|A0A080ZC50_PHYPR	Uncharacterized protein (Fragment) OS=Phytophthora parasitica P1976 GN=F444_18216 PE=4 SV=1	0.160273	0.154762	0.176722	0.164846	0.162228	0.172345	-	-	-	-		-	-
A0A024UA21_9STRA	tr|A0A024UA21|A0A024UA21_9STRA	TKL protein kinase OS=Aphanomyces invadans GN=H310_05941 PE=3 SV=1	0.160273	0.154762	0.160273	0.164846	0.172345	0.172345	-	GO:0004674~F:protein; GO:0005524~F:ATP	-	-		PF00069:Pkinase	-
A2WL41_ORYSI	tr|A2WL41|A2WL41_ORYSI	Putative uncharacterized protein OS=Oryza sativa subsp. indica GN=OsI_00554 PE=4 SV=1	0.160273	0.162228	0.152092	0.164846	0.172345	0.172345	-	-	-	-		PF10536:PMD	-
G4ZKL7_PHYSP	tr|G4ZKL7|G4ZKL7_PHYSP	Putative uncharacterized protein OS=Phytophthora sojae (strain P6497) GN=PHYSODRAFT_334382 PE=4 SV=1	0.152092	0.172345	0.160273	0.15665	0.182448	0.152092	-	-	-	-	psoj:PHYSODRAFT_334382	PF13020:DUF3883	-
W1PH33_AMBTC	tr|W1PH33|W1PH33_AMBTC	Uncharacterized protein OS=Amborella trichopoda GN=AMTR_s00019p00201800 PE=4 SV=1	0.186797	0.136421	0.186797	0.174919	0.141933	0.134551	-	GO:0004712~F:protein serine/threonine/tyrosine kinase activity; GO:0004674~F:protein serine/threonine kinase activity; GO:0005524~F:ATP binding	-	-	atr:s00019p00201800	PF07714:Pkinase_Tyr; PF00564:PB1	-
A5B8B9_VITVI	tr|A5B8B9|A5B8B9_VITVI	Putative uncharacterized protein OS=Vitis vinifera GN=VITISV_010091 PE=4 SV=1	0.141933	0.154762	0.152092	0.198703	0.172345	0.172345	-	-	-	-		PF13966:zf-RVT; PF00078:RVT_1	-
BRCA1_ARATH	sp|Q8RXD4|BRCA1_ARATH	Protein BREAST CANCER SUSCEPTIBILITY 1 homolog OS=Arabidopsis thaliana GN=BRCA1 PE=2 SV=1	0.160273	0.180486	0.152092	0.15665	0.162228	0.172345	GO:0010332~P:response to gamma radiation; GO:0042127~P:regulation of cell proliferation; GO:2000145~P:regulation of cell motility; GO:0016567~P:protein ubiquitination; GO:0045944~P:positive regulation of transcription from RNA polymerase II promoter; GO:0035066~P:positive regulation of histone acetylation; GO:0071158~P:positive regulation of cell cycle arrest; GO:0035067~P:negative regulation of …	GO:0008270~F:zinc ion binding; GO:0004842~F:ubiquitin-protein transferase activity; GO:0003677~F:DNA binding;	GO:0001726~C:ruffle; GO:0005886~C:plasma membrane; GO:0031436~C:BRCA1-BARD1 complex; GO:0070531~C:BRCA1-A complex;	K10683	ath:AT4G21070	PF13639: zf-RING_2; PF00533: BRCT;	-
I1H4C6_BRADI	tr|I1H4C6|I1H4C6_BRADI	Uncharacterized protein OS=Brachypodium distachyon GN=BRADI1G59220 PE=4 SV=1	0.172345	0.186797	0.160273	0.144665	0.131746	0.172345	GO:0009058~P:biosynthetic process	GO:0030170~F:pyridoxal phosphate binding; GO:0003824~F:catalytic activity	-	K14272: GGAT; glutamate--glyoxylate aminotransferase [EC:2.6.1.4 2.6.1.2 2.6.1.44 2.6.1.-]	bdi:100844005	PF00155:Aminotran_1_2	-
FH14_ORYSJ	sp|Q0DLG0|FH14_ORYSJ	Formin-like protein 14 OS=Oryza sativa subsp. japonica GN=FH14 PE=2 SV=1	0.128028	0.136421	0.160273	0.210555	0.172345	0.172345	-	-	GO:0016021~C:integral component of membrane;	-	osa:4337546	PF02181: FH2;	Membrane {ECO:0000305}; Single-pass membrane
COOMT_COPJA	sp|Q8H9A8|COOMT_COPJA	Columbamine O-methyltransferase OS=Coptis japonica PE=1 SV=1	0.160273	0.172345	0.170386	0.164846	0.154762	0.162228	GO:0009820~P:alkaloid metabolic process;	GO:0030762~F:tetrahydrocolumbamine 2-O-methyltransferase activity; GO:0008171~F:O-methyltransferase activity; GO:0030778~F:columbamine O-methyltransferase activity;	-	-		PF00891: Methyltransf_2; PF08100: Dimerisation;	-
GGPPB_ARATH	sp|Q9LIA0|GGPPB_ARATH	Geranylgeranyl pyrophosphate synthase 11, chloroplastic OS=Arabidopsis thaliana GN=At3g29430 PE=2 SV=1	0.152092	0.162228	0.176722	0.164846	0.172345	0.162228	GO:0033386~P:geranylgeranyl diphosphate biosynthetic process; GO:0033384~P:geranyl diphosphate biosynthetic process; GO:0045337~P:farnesyl diphosphate biosynthetic process; GO:0016117~P:carotenoid biosynthetic process;	GO:0046872~F:metal ion binding; GO:0004337~F:geranyltranstransferase activity; GO:0004311~F:farnesyltranstransferase activity; GO:0004161~F:dimethylallyltranstransferase activity;	GO:0009507~C:chloroplast;	K13789: GGPS; geranylgeranyl diphosphate synthase, type II [EC:2.5.1.1 2.5.1.10 2.5.1.29]	ath:AT3G29430	PF00348: polyprenyl_synt;	Plastid, chloroplast {ECO:0000305}.
GSTFA_ARATH	sp|P42761|GSTFA_ARATH	Glutathione S-transferase F10 OS=Arabidopsis thaliana GN=GSTF10 PE=1 SV=3	0.164846	0.154762	0.160273	0.164846	0.162228	0.172345	GO:0009407~P:toxin catabolic process; GO:0009414~P:response to water deprivation; GO:0009636~P:response to toxic substance; GO:0046686~P:response to cadmium ion;	GO:0004364~F:glutathione transferase activity; GO:0043295~F:glutathione binding; GO:0005507~F:copper ion binding;	GO:0005773~C:vacuole; GO:0005886~C:plasma membrane; GO:0005829~C:cytosol; GO:0005737~C:cytoplasm; GO:0009507~C:chloroplast; GO:0005618~C:cell wall; GO:0048046~C:apoplast;	K00799: GST, gst; glutathione S-transferase [EC:2.5.1.18]	ath:AT2G30870	PF02798: GST_N; PF00043: GST_C;	Cytoplasm, cytosol {ECO:0000305}.
A8HZ73_CHLRE	tr|A8HZ73|A8HZ73_CHLRE	Katanin p60 catalytic subunit (Fragment) OS=Chlamydomonas reinhardtii GN=KAT2 PE=3 SV=1	0.176722	0.196863	0.141933	0.144665	0.141933	0.162228	-	GO:0017111~F:nucleoside-triphosphatase activity; GO:0005524~F:ATP binding	-	-	cre:CHLREDRAFT_98650	PF00004:AAA	-
T1LL73_TRIUA	tr|T1LL73|T1LL73_TRIUA	Uncharacterized protein OS=Triticum urartu PE=4 SV=1	0.141933	0.154762	0.160273	0.174919	0.182448	0.172345	GO:0000398~P:mRNA splicing, via spliceosome	-	GO:0005681~C:spliceosomal complex	-		PF04889:Cwf_Cwc_15	-
B9SHF1_RICCO	tr|B9SHF1|B9SHF1_RICCO	Putative uncharacterized protein OS=Ricinus communis GN=RCOM_1120980 PE=4 SV=1	0.152092	0.202268	0.160273	0.12994	0.162228	0.152092	-	-	-	-	rcu:RCOM_1120980	-	-
B9S7I4_RICCO	tr|B9S7I4|B9S7I4_RICCO	Myosin XI, putative OS=Ricinus communis GN=RCOM_0608040 PE=4 SV=1	0.152092	0.136421	0.152092	0.198703	0.182448	0.172345	-	GO:0003774~F:motor activity; GO:0005524~F:ATP binding	GO:0016459~C:myosin complex	K10357	rcu:RCOM_0608040	PF02736:Myosin_N; PF00063:Myosin_head; PF00612:IQ; PF01843:DIL	-
TLP1_ARATH	sp|Q9ZP59|TLP1_ARATH	Tubby-like F-box protein 1 OS=Arabidopsis thaliana GN=TULP1 PE=2 SV=1	0.152092	0.136421	0.141933	0.198703	0.190574	0.172345	GO:0006355~P:regulation of transcription, DNA-templated;	GO:0003700~F:sequence-specific DNA binding transcription factor activity;	-	-	ath:AT1G76900	PF01167: Tub; PF00646: F-box;	-
MATK_CYRRA	sp|Q8WIV4|MATK_CYRRA	Maturase K OS=Cyrilla racemiflora GN=matK PE=3 SV=1	0.164846	0.172345	0.160273	0.164846	0.154762	0.162228	GO:0008033~P:tRNA processing; GO:0008380~P:RNA splicing; GO:0006397~P:mRNA processing;	GO:0003723~F:RNA binding;	GO:0009507~C:chloroplast;	-		PF01824: MatK_N; PF01348: Intron_maturas2;	Plastid, chloroplast.
NCKP1_ORYSJ	sp|Q6ZBH9|NCKP1_ORYSJ	Probable protein NAP1 OS=Oryza sativa subsp. japonica GN=NAP1 PE=2 SV=1	0.152092	0.162228	0.160273	0.164846	0.172345	0.162228	GO:0010090~P:trichome morphogenesis; GO:0048765~P:root hair cell differentiation; GO:0045595~P:regulation of cell differentiation; GO:0003002~P:regionalization; GO:0045893~P:positive regulation of transcription, DNA-templated; GO:0009825~P:multidimensional cell growth; GO:0000278~P:mitotic cell cycle; GO:0010014~P:meristem initiation; GO:0048449~P:floral organ formation; GO:0048589~P:developmenta…	-	GO:0031209~C:SCAR complex; GO:0005634~C:nucleus; GO:0005789~C:endoplasmic reticulum membrane;	-		PF09735: Nckap1;	-
LTL1_ARATH	sp|Q9M8Y5|LTL1_ARATH	GDSL esterase/lipase LTL1 OS=Arabidopsis thaliana GN=LTL1 PE=2 SV=1	0.152092	0.172345	0.160273	0.164846	0.182448	0.162228	GO:0009751~P:response to salicylic acid; GO:0010226~P:response to lithium ion; GO:0016042~P:lipid catabolic process; GO:0042538~P:hyperosmotic salinity response;	GO:0016788~F:hydrolase activity, acting on ester bonds;	GO:0005576~C:extracellular region;	-	ath:AT3G04290	PF00657: Lipase_GDSL;	Secreted {ECO:0000305}.
A8J9Q7_CHLRE	tr|A8J9Q7|A8J9Q7_CHLRE	Predicted protein OS=Chlamydomonas reinhardtii GN=CHLREDRAFT_193238 PE=4 SV=1	0.164846	0.180486	0.176722	0.144665	0.154762	0.152092	-	-	-	-	cre:CHLREDRAFT_193238	-	-
T0QH38_9STRA	tr|T0QH38|T0QH38_9STRA	Uncharacterized protein OS=Saprolegnia diclina VS20 GN=SDRG_05508 PE=4 SV=1	0.152092	0.162228	0.170386	0.164846	0.172345	0.152092	-	-	-	-		-	-
PP446_ARATH	sp|Q9LSL8|PP446_ARATH	Pentatricopeptide repeat-containing protein At5g65570 OS=Arabidopsis thaliana GN=PCMP-H47 PE=2 SV=1	0.164846	0.154762	0.160273	0.174919	0.162228	0.172345	-	-	-	-	ath:AT5G65570	PF13041: PPR_2; PF01535: PPR;	-
DPOLA_ORYSJ	sp|O48653|DPOLA_ORYSJ	DNA polymerase alpha catalytic subunit OS=Oryza sativa subsp. japonica GN=Os01g0868300 PE=2 SV=2	0.164846	0.162228	0.170386	0.164846	0.162228	0.162228	GO:0006272~P:leading strand elongation; GO:0006273~P:lagging strand elongation; GO:0006303~P:double-strand break repair via nonhomologous end joining; GO:0006269~P:DNA replication, synthesis of RNA primer; GO:0006270~P:DNA replication initiation; GO:0071897~P:DNA biosynthetic process;	GO:0000166~F:nucleotide binding; GO:0001882~F:nucleoside binding; GO:0046872~F:metal ion binding; GO:0003887~F:DNA-directed DNA polymerase activity; GO:0003896~F:DNA primase activity; GO:0003677~F:DNA binding; GO:0051539~F:4 iron, 4 sulfur cluster binding;	GO:0005634~C:nucleus; GO:0005658~C:alpha DNA polymerase:primase complex;	-		PF08996: zf-DNA_Pol; PF03104: DNA_pol_B_exo1; PF00136: DNA_pol_B; PF12254: DNA_pol_alpha_N;	Nucleus {ECO:0000250}.
Q68BK7_NANBA	tr|Q68BK7|Q68BK7_NANBA	DNA mismatch repair protein Mut2-like protein OS=Nannochloris bacillaris GN=Mut2 PE=4 SV=1	0.160273	0.128028	0.160273	0.198703	0.172345	0.162228	GO:0045910~P:negative regulation of DNA recombination; GO:0006298~P:mismatch repair	GO:0030983~F:mismatched DNA binding; GO:0016887~F:ATPase activity; GO:0005524~F:ATP binding	-	-		PF00488:MutS_V	-
CATA3_ARATH	sp|Q42547|CATA3_ARATH	Catalase-3 OS=Arabidopsis thaliana GN=CAT3 PE=1 SV=3	0.164846	0.180486	0.160273	0.144665	0.162228	0.162228	GO:0006979~P:response to oxidative stress; GO:0009416~P:response to light stimulus; GO:0009409~P:response to cold; GO:0046686~P:response to cadmium ion; GO:0042744~P:hydrogen peroxide catabolic process; GO:0009970~P:cellular response to sulfate starvation; GO:0016036~P:cellular response to phosphate starvation; GO:0006995~P:cellular response to nitrogen starvation;	GO:0020037~F:heme binding; GO:0050897~F:cobalt ion binding; GO:0004096~F:catalase activity;	GO:0005773~C:vacuole; GO:0009506~C:plasmodesma; GO:0005886~C:plasma membrane; GO:0005777~C:peroxisome; GO:0005739~C:mitochondrion; GO:0016020~C:membrane; GO:0022626~C:cytosolic ribosome; GO:0009570~C:chloroplast stroma; GO:0009941~C:chloroplast envelope; GO:0009507~C:chloroplast; GO:0005618~C:cell wall; GO:0048046~C:apoplast;	K03781: katE, CAT, catB, srpA; catalase [EC:1.11.1.6]	ath:AT1G20620	PF06628: Catalase-rel; PF00199: Catalase;	Peroxisome {ECO:0000305}.
SM3L1_ARATH	sp|Q9FF61|SM3L1_ARATH	Putative SWI/SNF-related matrix-associated actin-dependent regulator of chromatin subfamily A member 3-like 1 OS=Arabidopsis thaliana GN=At5g05130 PE=2 SV=1	0.152092	0.162228	0.170386	0.164846	0.162228	0.162228	GO:0006351~P:transcription, DNA-templated; GO:0016568~P:chromatin modification;	GO:0008270~F:zinc ion binding; GO:0004386~F:helicase activity; GO:0003677~F:DNA binding; GO:0005524~F:ATP binding;	GO:0005634~C:nucleus;	K15711	ath:AT5G05130	PF13639: zf-RING_2; PF00176: SNF2_N; PF08797: HIRAN; PF00271: Helicase_C;	Nucleus {ECO:0000250}.
LIAS_ORYSI	sp|A2XU53|LIAS_ORYSI	Lipoyl synthase, mitochondrial OS=Oryza sativa subsp. indica GN=LIP1 PE=3 SV=2	0.160273	0.172345	0.170386	0.15665	0.172345	0.152092	GO:0006766~P:vitamin metabolic process; GO:0006636~P:unsaturated fatty acid biosynthetic process; GO:0019748~P:secondary metabolic process; GO:0009249~P:protein lipoylation; GO:0045893~P:positive regulation of transcription, DNA-templated; GO:0006733~P:oxidoreduction coenzyme metabolic process; GO:0009117~P:nucleotide metabolic process; GO:0009965~P:leaf morphogenesis; GO:0009695~P:jasmonic acid …	GO:0046872~F:metal ion binding; GO:0016992~F:lipoate synthase activity; GO:0051539~F:4 iron, 4 sulfur cluster binding;	GO:0005759~C:mitochondrial matrix;	-		PF04055: Radical_SAM;	Mitochondrion {ECO:0000255|HAMAP-
A0A078EZN0_BRANA	tr|A0A078EZN0|A0A078EZN0_BRANA	BnaC05g31280D protein OS=Brassica napus GN=BnaC05g31280D PE=4 SV=1	0.164846	0.162228	0.152092	0.164846	0.162228	0.162228	-	-	-	-		-	-
W9QK84_9ROSA	tr|W9QK84|W9QK84_9ROSA	RING-box protein 1a OS=Morus notabilis GN=L484_027402 PE=4 SV=1	0.160273	0.154762	0.160273	0.164846	0.172345	0.162228	-	GO:0008270~F:zinc ion binding	-	-		PF12678:zf-rbx1	-
ACCH2_ARATH	sp|Q9C5K7|ACCH2_ARATH	1-aminocyclopropane-1-carboxylate oxidase homolog 2 OS=Arabidopsis thaliana GN=At1g06640 PE=2 SV=1	0.160273	0.154762	0.152092	0.164846	0.172345	0.182448	-	GO:0016706~F:oxidoreductase activity, acting on paired donors, with incorporation or reduction of molecular oxygen, 2-oxoglutarate as one donor, and incorporation of one atom each of oxygen into both donors; GO:0046872~F:metal ion binding;	-	-	ath:AT1G06640	PF14226: DIOX_N; PF03171: 2OG-FeII_Oxy;	-
F6I6N5_VITVI	tr|F6I6N5|F6I6N5_VITVI	Putative uncharacterized protein OS=Vitis vinifera GN=VIT_13s0067g02200 PE=4 SV=1	0.160273	0.186797	0.141933	0.164846	0.141933	0.172345	GO:0006355~P:regulation of transcription, DNA-templated	GO:0003712~F:transcription cofactor activity	-	-		-	-
Q1MSH7_9CHLO	tr|Q1MSH7|Q1MSH7_9CHLO	Ribulose bisphosphate carboxylase large chain (Fragment) OS=Trebouxia decolorans GN=rbcL PE=3 SV=1	0.160273	0.162228	0.214796	0.164846	0.131746	0.141933	GO:0019253~P:reductive pentose-phosphate cycle	GO:0016984~F:ribulose-bisphosphate carboxylase activity; GO:0004497~F:monooxygenase activity; GO:0000287~F:magnesium ion binding	GO:0009507~C:chloroplast	-		PF02788:RuBisCO_large_N; PF00016:RuBisCO_large	Plastid, chloroplast
CALS8_ARATH	sp|Q9LUD7|CALS8_ARATH	Putative callose synthase 8 OS=Arabidopsis thaliana GN=CALS8 PE=2 SV=2	0.226905	0.162228	0.170386	0.144665	0.131746	0.113278	GO:0008360~P:regulation of cell shape; GO:0071555~P:cell wall organization; GO:0006075~P:(1->3)-beta-D-glucan biosynthetic process;	GO:0003843~F:1,3-beta-D-glucan synthase activity;	GO:0016021~C:integral component of membrane; GO:0000148~C:1,3-beta-D-glucan synthase complex;	K11000	ath:AT3G14570	PF02364: Glucan_synthase; PF14288: FKS1_dom1;	Cell membrane {ECO:0000305}; Multi-pass
B8AIP3_ORYSI	tr|B8AIP3|B8AIP3_ORYSI	Putative uncharacterized protein OS=Oryza sativa subsp. indica GN=OsI_07434 PE=4 SV=1	0.273338	0.112439	0.141933	0.0883267	0.20877	0.0883267	-	-	-	-		-	-
DYHA_CHLRE	sp|Q39610|DYHA_CHLRE	Dynein alpha chain, flagellar outer arm OS=Chlamydomonas reinhardtii GN=ODA11 PE=3 SV=2	0.176722	0.154762	0.160273	0.15665	0.162228	0.162228	GO:0007018~P:microtubule-based movement; GO:0030030~P:cell projection organization;	GO:0003777~F:microtubule motor activity; GO:0016887~F:ATPase activity; GO:0005524~F:ATP binding;	GO:0031514~C:motile cilium; GO:0005874~C:microtubule; GO:0030286~C:dynein complex; GO:0005737~C:cytoplasm;	-		PF01833: TIG; PF12777: MT; PF07646: Kelch_2; PF00630: Filamin; PF03028: Dynein_heavy; PF08393: DHC_N2; PF12780: AAA_8; PF07728: AAA_5;	Cell projection, cilium, flagellum.
A5BLC8_VITVI	tr|A5BLC8|A5BLC8_VITVI	Putative uncharacterized protein OS=Vitis vinifera GN=VITISV_019345 PE=4 SV=1	0.164846	0.144665	0.12994	0.198703	0.190574	0.162228	-	-	-	-		PF00400:WD40; PF00078:RVT_1	-
TYDC1_PAPSO	sp|P54768|TYDC1_PAPSO	Tyrosine/DOPA decarboxylase 1 OS=Papaver somniferum GN=TYDC1 PE=2 SV=1	0.164846	0.162228	0.152092	0.164846	0.172345	0.172345	GO:0006520~P:cellular amino acid metabolic process;	GO:0004837~F:tyrosine decarboxylase activity; GO:0030170~F:pyridoxal phosphate binding; GO:0004058~F:aromatic-L-amino-acid decarboxylase activity;	-	-		PF00282: Pyridoxal_deC;	-
A0A0B2NP61_GLYSO	tr|A0A0B2NP61|A0A0B2NP61_GLYSO	Uncharacterized protein OS=Glycine soja GN=glysoja_022214 PE=4 SV=1	0.176722	0.154762	0.170386	0.15665	0.154762	0.162228	-	-	-	-		-	-
M0RXT0_MUSAM	tr|M0RXT0|M0RXT0_MUSAM	Uncharacterized protein OS=Musa acuminata subsp. malaccensis PE=4 SV=1	0.160273	0.172345	0.170386	0.164846	0.162228	0.162228	-	GO:0003677~F:DNA binding; GO:0003682~F:chromatin binding	-	-		PF00249:Myb_DNA-binding	-
PRR37_ORYSI	sp|A2YQ93|PRR37_ORYSI	Two-component response regulator-like PRR37 OS=Oryza sativa subsp. indica GN=PRR37 PE=2 SV=2	0.152092	0.162228	0.152092	0.164846	0.172345	0.172345	GO:0006351~P:transcription, DNA-templated; GO:0048511~P:rhythmic process; GO:0006355~P:regulation of transcription, DNA-templated; GO:0000160~P:phosphorelay signal transduction system;	-	GO:0005634~C:nucleus;	-		PF00072: Response_reg; PF06203: CCT;	Nucleus {ECO:0000305}.
A0A072URG8_MEDTR	tr|A0A072URG8|A0A072URG8_MEDTR	Beta-1,3-galactosyltransferase-like protein OS=Medicago truncatula GN=MTR_4g123090 PE=4 SV=1	0.202268	0.172345	0.170386	0.12994	0.119732	0.152092	GO:0006486~P:protein	GO:0008378~F:galactosyltransferase; GO:0030246~F:carbohydrate	GO:0016021~C:integral; GO:0005794~C:Golgi	-		PF01762:Galactosyl_T; PF00337:Gal-bind_lectin	-
PPR59_ARATH	sp|Q9FZD4|PPR59_ARATH	Putative pentatricopeptide repeat-containing protein At1g26500 OS=Arabidopsis thaliana GN=At1g26500 PE=3 SV=1	0.176722	0.202268	0.152092	0.12994	0.154762	0.152092	-	-	-	-	ath:AT1G26500	PF13041: PPR_2;	-
ARC3_ARATH	sp|Q6F6B5|ARC3_ARATH	Protein ACCUMULATION AND REPLICATION OF CHLOROPLASTS 3 OS=Arabidopsis thaliana GN=ARC3 PE=1 SV=2	0.152092	0.172345	0.176722	0.15665	0.154762	0.172345	GO:0010020~P:chloroplast fission;	GO:0043621~F:protein self-association; GO:0005525~F:GTP binding;	GO:0035452~C:extrinsic component of plastid membrane; GO:0009570~C:chloroplast stroma; GO:0009707~C:chloroplast outer membrane;	-	ath:AT1G75010	PF02493: MORN;	Plastid, chloroplast outer membrane;
Y3471_ARATH	sp|Q9SD62|Y3471_ARATH	Putative receptor-like protein kinase At3g47110 OS=Arabidopsis thaliana GN=At3g47110 PE=3 SV=1	0.164846	0.144665	0.160273	0.164846	0.172345	0.162228	-	GO:0004674~F:protein serine/threonine kinase activity; GO:0005524~F:ATP binding;	GO:0005886~C:plasma membrane; GO:0016021~C:integral component of membrane;	-	ath:AT3G47110	PF00069: Pkinase; PF08263: LRRNT_2; PF00560: LRR_1;	Cell membrane {ECO:0000250}; Single-pass
CEP2_ARATH	sp|Q9STL4|CEP2_ARATH	KDEL-tailed cysteine endopeptidase CEP2 OS=Arabidopsis thaliana GN=CEP2 PE=2 SV=1	0.152092	0.162228	0.176722	0.15665	0.162228	0.162228	-	GO:0008234~F:cysteine-type peptidase activity;	GO:0005783~C:endoplasmic reticulum;	K16292	ath:AT3G48340	PF00112: Peptidase_C1; PF08246: Inhibitor_I29;	Endoplasmic reticulum {ECO:0000255|PROSITE-
FTHS_SPIOL	sp|P28723|FTHS_SPIOL	Formate--tetrahydrofolate ligase OS=Spinacia oleracea PE=1 SV=3	0.164846	0.162228	0.160273	0.15665	0.162228	0.172345	GO:0035999~P:tetrahydrofolate interconversion; GO:0009396~P:folic acid-containing compound biosynthetic process;	GO:0004329~F:formate-tetrahydrofolate ligase activity; GO:0005524~F:ATP binding;	-	-		PF01268: FTHFS;	-
C3H38_ARATH	sp|Q9LIH5|C3H38_ARATH	Zinc finger CCCH domain-containing protein 38 OS=Arabidopsis thaliana GN=At3g18640 PE=1 SV=1	0.160273	0.172345	0.170386	0.15665	0.162228	0.152092	-	GO:0046872~F:metal ion binding; GO:0003677~F:DNA binding;	-	-	ath:AT3G18640	-	-
A0A023HP98_9POAL	tr|A0A023HP98|A0A023HP98_9POAL	Ribulose bisphosphate carboxylase large chain (Fragment) OS=Pharus mezii GN=rbcL PE=3 SV=1	0.194338	0.154762	0.209663	0.12994	0.110957	0.152092	GO:0019253~P:reductive	GO:0016984~F:ribulose-bisphosphate; GO:0004497~F:monooxygenase; GO:0000287~F:magnesium	GO:0009507~C:chloroplast	-		PF00016:RuBisCO_large	Plastid, chloroplast
RR3_CHAVU	sp|Q1ACF9|RR3_CHAVU	30S ribosomal protein S3, chloroplastic OS=Chara vulgaris GN=rps3 PE=3 SV=1	0.141933	0.162228	0.170386	0.174919	0.162228	0.162228	GO:0006412~P:translation;	GO:0003735~F:structural constituent of ribosome; GO:0019843~F:rRNA binding;	GO:0015935~C:small ribosomal subunit; GO:0009507~C:chloroplast;	-		PF00189: Ribosomal_S3_C;	Plastid, chloroplast.
FBK61_ARATH	sp|Q9LUP1|FBK61_ARATH	Putative F-box/kelch-repeat protein At3g17570 OS=Arabidopsis thaliana GN=At3g17570 PE=4 SV=1	0.152092	0.154762	0.160273	0.174919	0.154762	0.182448	-	-	-	-	ath:AT3G17570	PF07734: FBA_1; PF00646: F-box;	-
FZR1_ARATH	sp|Q8VZS9|FZR1_ARATH	Protein FIZZY-RELATED 1 OS=Arabidopsis thaliana GN=FZR1 PE=1 SV=1	0.152092	0.162228	0.170386	0.164846	0.172345	0.162228	GO:0008361~P:regulation of cell size; GO:0016567~P:protein ubiquitination; GO:0032877~P:positive regulation of DNA endoreduplication; GO:0007067~P:mitotic nuclear division; GO:0010492~P:maintenance of shoot apical meristem identity; GO:0051301~P:cell division;	-	GO:0005634~C:nucleus; GO:0005737~C:cytoplasm;	K03364: CDH1; cell division cycle 20-like protein 1, cofactor of APC complex	ath:AT4G11920	PF00400: WD40;	Nucleus {ECO:0000269|PubMed:19553203}.
C5YL66_SORBI	tr|C5YL66|C5YL66_SORBI	Putative uncharacterized protein Sb07g021090 OS=Sorghum bicolor GN=Sb07g021090 PE=3 SV=1	0.160273	0.144665	0.160273	0.186797	0.154762	0.172345	-	GO:0016758~F:transferase activity, transferring hexosyl groups	-	-	sbi:SORBI_07g021090	PF00201:UDPGT	-
C3H8_ORYSJ	sp|Q5ZDJ6|C3H8_ORYSJ	Zinc finger CCCH domain-containing protein 8 OS=Oryza sativa subsp. japonica GN=Os01g0616400 PE=2 SV=2	0.176722	0.162228	0.170386	0.144665	0.154762	0.172345	GO:0006355~P:regulation of transcription, DNA-templated; GO:0006397~P:mRNA processing; GO:0009908~P:flower development; GO:0001709~P:cell fate determination;	GO:0003723~F:RNA binding; GO:0046872~F:metal ion binding; GO:0003677~F:DNA binding;	GO:0016607~C:nuclear speck;	-	osa:4326652	PF00642: zf-CCCH;	-
A0A067L6N7_JATCU	tr|A0A067L6N7|A0A067L6N7_JATCU	Uncharacterized protein OS=Jatropha curcas GN=JCGZ_02734 PE=4 SV=1	0.186797	0.162228	0.152092	0.15665	0.162228	0.141933	-	GO:0016491~F:oxidoreductase	-	-		-	-
K3XBR5_PYTUL	tr|K3XBR5|K3XBR5_PYTUL	Uncharacterized protein OS=Pythium ultimum DAOM BR144 GN=PYU1_G014633 PE=4 SV=1	0.152092	0.162228	0.186797	0.15665	0.154762	0.162228	GO:0032312~P:regulation of ARF GTPase activity	GO:0008270~F:zinc ion binding; GO:0008060~F:ARF GTPase activator activity	-	-		PF01412:ArfGap	-
A0A0B2NWD2_GLYSO	tr|A0A0B2NWD2|A0A0B2NWD2_GLYSO	TMV resistance protein N OS=Glycine soja GN=glysoja_023897 PE=4 SV=1	0.172345	0.144665	0.152092	0.174919	0.154762	0.182448	-	-	-	-		-	-
D0MQ62_PHYIT	tr|D0MQ62|D0MQ62_PHYIT	Putative uncharacterized protein OS=Phytophthora infestans (strain T30-4) GN=PITG_00192 PE=4 SV=1	0.164846	0.180486	0.160273	0.15665	0.162228	0.152092	-	-	-	-	pif:PITG_00192	-	-
CLPB2_ARATH	sp|F4JVJ1|CLPB2_ARATH	Putative chaperone protein ClpB2, chloroplastic OS=Arabidopsis thaliana GN=CLPB2 PE=3 SV=1	0.160273	0.172345	0.160273	0.164846	0.162228	0.162228	GO:0019538~P:protein metabolic process;	GO:0005524~F:ATP binding;	-	-	ath:AT4G14670	PF02861: Clp_N; PF07724: AAA_2; PF00004: AAA;	-
SAPKA_ORYSJ	sp|Q75H77|SAPKA_ORYSJ	Serine/threonine-protein kinase SAPK10 OS=Oryza sativa subsp. japonica GN=SAPK10 PE=2 SV=1	0.172345	0.154762	0.160273	0.15665	0.162228	0.162228	GO:0009738~P:abscisic acid-activated signaling pathway;	GO:0004674~F:protein serine/threonine kinase activity; GO:0005524~F:ATP binding;	-	K14498: SNRK2; serine/threonine-protein kinase SRK2 [EC:2.7.11.1]	osa:4333435	PF00069: Pkinase;	-
YCF2_OLIPU	sp|A4QJX4|YCF2_OLIPU	Protein ycf2 OS=Olimarabidopsis pumila GN=ycf2-A PE=3 SV=1	0.160273	0.136421	0.141933	0.186797	0.182448	0.182448	-	GO:0005524~F:ATP binding;	GO:0009570~C:chloroplast stroma;	-		PF05695: DUF825; PF00004: AAA;	Plastid, chloroplast stroma
A0A067DEH6_CITSI	tr|A0A067DEH6|A0A067DEH6_CITSI	Uncharacterized protein OS=Citrus sinensis GN=CISIN_1g039957mg PE=4 SV=1	0.226905	0.162228	0.160273	0.144665	0.131746	0.126274	-	GO:0004672~F:protein; GO:0005524~F:ATP	-	-		PF00069:Pkinase; PF12799:LRR_4; PF00560:LRR_1	-
M5WBZ3_PRUPE	tr|M5WBZ3|M5WBZ3_PRUPE	Uncharacterized protein OS=Prunus persica GN=PRUPE_ppa023675mg PE=4 SV=1	0.194338	0.144665	0.170386	0.164846	0.131746	0.152092	-	-	-	-	pper:PRUPE_ppa023675mg	PF07647:SAM_2	-
A0A067F2K5_CITSI	tr|A0A067F2K5|A0A067F2K5_CITSI	Uncharacterized protein OS=Citrus sinensis GN=CISIN_1g044933mg PE=4 SV=1	0.182448	0.162228	0.152092	0.15665	0.154762	0.162228	-	-	-	-		PF12799:LRR_4; PF00560:LRR_1	-
YCF2_ACOAM	sp|A9LYE4|YCF2_ACOAM	Protein ycf2 OS=Acorus americanus GN=ycf2-A PE=3 SV=1	0.141933	0.162228	0.152092	0.164846	0.190574	0.172345	-	GO:0005524~F:ATP binding;	GO:0009570~C:chloroplast stroma;	-		PF05695: DUF825; PF00004: AAA;	Plastid, chloroplast stroma
AB21B_ARATH	sp|Q9M1Q9|AB21B_ARATH	ABC transporter B family member 21 OS=Arabidopsis thaliana GN=ABCB21 PE=1 SV=1	0.128028	0.144665	0.160273	0.186797	0.182448	0.172345	-	GO:0042626~F:ATPase activity, coupled to transmembrane movement of substances; GO:0005524~F:ATP binding;	GO:0016021~C:integral component of membrane;	K05658: ABCB1; ATP-binding cassette, subfamily B (MDR/TAP), member 1 [EC:3.6.3.44]	ath:AT3G62150	PF00005: ABC_tran; PF00664: ABC_membrane;	Membrane {ECO:0000255|PROSITE-
MDHP_FLABI	sp|P46489|MDHP_FLABI	Malate dehydrogenase [NADP], chloroplastic OS=Flaveria bidentis PE=1 SV=1	0.152092	0.136421	0.160273	0.174919	0.190574	0.162228	GO:0006108~P:malate metabolic process; GO:0005975~P:carbohydrate metabolic process;	GO:0046554~F:malate dehydrogenase (NADP+) activity;	GO:0009507~C:chloroplast;	-		PF00056: Ldh_1_N; PF02866: Ldh_1_C;	Plastid, chloroplast.
FBL16_ARATH	sp|Q9SN10|FBL16_ARATH	F-box/LRR-repeat protein 16 OS=Arabidopsis thaliana GN=FBL16 PE=2 SV=1	0.152092	0.172345	0.170386	0.164846	0.172345	0.162228	GO:0016567~P:protein ubiquitination;	GO:0004842~F:ubiquitin-protein transferase activity;	GO:0005737~C:cytoplasm;	-	ath:AT3G50080	PF00646: F-box;	-
A0A072TPJ6_MEDTR	tr|A0A072TPJ6|A0A072TPJ6_MEDTR	Group 1 family glycosyltransferase OS=Medicago truncatula GN=MTR_8g028395 PE=4 SV=1	0.160273	0.154762	0.170386	0.174919	0.172345	0.152092	GO:0009058~P:biosynthetic	GO:0016740~F:transferase	-	-		PF00534:Glycos_transf_1	-
S8C8L9_9LAMI	tr|S8C8L9|S8C8L9_9LAMI	Uncharacterized protein (Fragment) OS=Genlisea aurea GN=M569_14062 PE=4 SV=1	0.141933	0.162228	0.160273	0.164846	0.182448	0.172345	GO:0005975~P:carbohydrate metabolic process	GO:0030246~F:carbohydrate binding	-	-		-	-
A0A067FS77_CITSI	tr|A0A067FS77|A0A067FS77_CITSI	Uncharacterized protein OS=Citrus sinensis GN=CISIN_1g013977mg PE=4 SV=1	0.164846	0.154762	0.170386	0.174919	0.154762	0.152092	-	-	-	-		PF06991:Prp19_bind	-
SPE2_ARATH	sp|O23141|SPE2_ARATH	Arginine decarboxylase 2 OS=Arabidopsis thaliana GN=SPE2 PE=2 SV=1	0.160273	0.136421	0.176722	0.174919	0.172345	0.152092	GO:0008295~P:spermidine biosynthetic process; GO:0009611~P:response to wounding; GO:0009651~P:response to salt stress; GO:0006979~P:response to oxidative stress; GO:0006970~P:response to osmotic stress; GO:0080167~P:response to karrikin; GO:0009753~P:response to jasmonic acid; GO:0009409~P:response to cold; GO:0009737~P:response to abscisic acid; GO:0009446~P:putrescine biosynthetic process; GO:0…	GO:0008792~F:arginine decarboxylase activity;	-	K01583: E4.1.1.19; arginine decarboxylase [EC:4.1.1.19]	ath:AT4G34710	PF00278: Orn_DAP_Arg_deC; PF02784: Orn_Arg_deC_N;	-
B9HL08_POPTR	tr|B9HL08|B9HL08_POPTR	Uncharacterized protein (Fragment) OS=Populus trichocarpa GN=POPTR_0008s02370g PE=4 SV=2	0.160273	0.162228	0.170386	0.144665	0.172345	0.172345	-	-	-	-	pop:POPTR_0008s02370g	PF13961:DUF4219; PF12796:Ank_2	-
MATK_GAGLU	sp|Q9TMC8|MATK_GAGLU	Maturase K OS=Gagea lutea GN=matK PE=3 SV=1	0.164846	0.162228	0.160273	0.15665	0.154762	0.182448	GO:0008033~P:tRNA processing; GO:0008380~P:RNA splicing; GO:0006397~P:mRNA processing;	GO:0003723~F:RNA binding;	GO:0009507~C:chloroplast;	-		PF01824: MatK_N; PF01348: Intron_maturas2;	Plastid, chloroplast.
ALG3_ARATH	sp|O82244|ALG3_ARATH	Dol-P-Man:Man(5)GlcNAc(2)-PP-Dol alpha-1,3-mannosyltransferase OS=Arabidopsis thaliana GN=ALG3 PE=1 SV=1	0.152092	0.154762	0.160273	0.174919	0.172345	0.162228	GO:0006486~P:protein glycosylation; GO:0097502~P:mannosylation;	GO:0052925~F:dol-P-Man:Man(5)GlcNAc(2)-PP-Dol alpha-1,3-mannosyltransferase activity; GO:0000033~F:alpha-1,3-mannosyltransferase activity;	GO:0016021~C:integral component of membrane; GO:0005789~C:endoplasmic reticulum membrane; GO:0005783~C:endoplasmic reticulum;	K03845: ALG3; alpha-1,3-mannosyltransferase [EC:2.4.1.258]	ath:AT2G47760	PF05208: ALG3;	Endoplasmic reticulum membrane
RS72_ARATH	sp|Q9M885|RS72_ARATH	40S ribosomal protein S7-2 OS=Arabidopsis thaliana GN=RPS7B PE=2 SV=1	0.202268	0.172345	0.176722	0.144665	0.119732	0.134551	GO:0006364~P:rRNA processing; GO:0042274~P:ribosomal small subunit biogenesis; GO:0002181~P:cytoplasmic translation;	GO:0003735~F:structural constituent of ribosome;	GO:0032040~C:small-subunit processome; GO:0016020~C:membrane; GO:0022627~C:cytosolic small ribosomal subunit; GO:0022626~C:cytosolic ribosome; GO:0005829~C:cytosol; GO:0009507~C:chloroplast; GO:0030686~C:90S preribosome;	K02993: RP-S7e, RPS7; small subunit ribosomal protein S7e	ath:AT3G02560	PF01251: Ribosomal_S7e;	-
CSPLI_ARATH	sp|Q945M8|CSPLI_ARATH	CASP-like protein At3g53850 OS=Arabidopsis thaliana GN=At3g53850 PE=2 SV=1	0.160273	0.154762	0.170386	0.164846	0.162228	0.162228	-	-	GO:0005886~C:plasma membrane; GO:0016021~C:integral component of membrane;	-	ath:AT3G53850	PF04535: DUF588;	Cell membrane {ECO:0000250}; Multi-pass
UFOG5_MANES	sp|Q40287|UFOG5_MANES	Anthocyanidin 3-O-glucosyltransferase 5 OS=Manihot esculenta GN=GT5 PE=2 SV=1	0.194338	0.154762	0.160273	0.164846	0.141933	0.134551	GO:0009718~P:anthocyanin-containing compound biosynthetic process;	GO:0047213~F:anthocyanidin 3-O-glucosyltransferase activity;	-	-		PF00201: UDPGT;	-
LOX6_ORYSJ	sp|Q8H016|LOX6_ORYSJ	Probable lipoxygenase 6 OS=Oryza sativa subsp. japonica GN=Os03g0179900 PE=2 SV=2	0.172345	0.144665	0.170386	0.174919	0.154762	0.152092	GO:0031408~P:oxylipin biosynthetic process;	GO:0046872~F:metal ion binding; GO:0016165~F:linoleate 13S-lipoxygenase activity;	-	K00454: LOX2S; lipoxygenase [EC:1.13.11.12]	osa:4331824	PF01477: PLAT; PF00305: Lipoxygenase;	-
A0A059B3X1_EUCGR	tr|A0A059B3X1|A0A059B3X1_EUCGR	Uncharacterized protein OS=Eucalyptus grandis GN=EUGRSUZ_H03322 PE=4 SV=1	0.214796	0.172345	0.152092	0.144665	0.141933	0.134551	-	GO:0003824~F:catalytic	GO:0016020~C:membrane	-	egr:104414698	PF01569:PAP2	-
TLC1_SOLTU	sp|O24381|TLC1_SOLTU	Plastidic ATP/ADP-transporter OS=Solanum tuberosum PE=2 SV=2	0.152092	0.180486	0.186797	0.15665	0.141933	0.152092	GO:0005471~F:ATP:ADP antiporter activity;	GO:0005471~F:ATP:ADP antiporter activity; GO:0005524~F:ATP binding;	GO:0016021~C:integral component of membrane; GO:0031969~C:chloroplast membrane;	K03301	sot:102605062	PF03219: TLC;	Plastid, chloroplast membrane; Multi-pass
RLK1_ARATH	sp|Q39202|RLK1_ARATH	G-type lectin S-receptor-like serine/threonine-protein kinase RLK1 OS=Arabidopsis thaliana GN=RLK1 PE=2 SV=2	0.172345	0.154762	0.170386	0.144665	0.172345	0.162228	-	GO:0004674~F:protein serine/threonine kinase activity; GO:0030246~F:carbohydrate binding; GO:0005516~F:calmodulin binding; GO:0005524~F:ATP binding;	GO:0005886~C:plasma membrane; GO:0016021~C:integral component of membrane;	-	ath:AT5G60900	PF00069: Pkinase; PF01453: B_lectin;	Cell membrane {ECO:0000250}; Single-pass
A0A0B2PZK9_GLYSO	tr|A0A0B2PZK9|A0A0B2PZK9_GLYSO	Uncharacterized protein OS=Glycine soja GN=glysoja_044777 PE=4 SV=1	0.141933	0.154762	0.152092	0.164846	0.172345	0.211765	-	-	-	-		-	-
T5H_TAXCU	sp|Q6WG30|T5H_TAXCU	Taxadiene 5-alpha hydroxylase OS=Taxus cuspidata PE=1 SV=2	0.152092	0.202268	0.209663	0.12994	0.119732	0.134551	GO:0042617~P:paclitaxel biosynthetic process;	GO:0050604~F:taxadiene 5-alpha-hydroxylase activity; GO:0004497~F:monooxygenase activity; GO:0005506~F:iron ion binding; GO:0020037~F:heme binding;	GO:0016021~C:integral component of membrane;	-		PF00067: p450;	Membrane {ECO:0000305}; Single-pass membrane
A0A067LLD9_JATCU	tr|A0A067LLD9|A0A067LLD9_JATCU	Uncharacterized protein OS=Jatropha curcas GN=JCGZ_17177 PE=4 SV=1	0.152092	0.172345	0.152092	0.164846	0.182448	0.152092	GO:0007165~P:signal	GO:0043531~F:ADP	-	-		PF01582:TIR; PF00931:NB-ARC	-
B6EWX4_LYCBA	tr|B6EWX4|B6EWX4_LYCBA	Putative glycosyltransferase OS=Lycium barbarum GN=UGT75A2 PE=2 SV=1	0.164846	0.154762	0.160273	0.174919	0.162228	0.172345	-	GO:0016758~F:transferase activity, transferring hexosyl groups	-	-		PF00201:UDPGT	-
G4ZPN1_PHYSP	tr|G4ZPN1|G4ZPN1_PHYSP	Putative uncharacterized protein OS=Phytophthora sojae (strain P6497) GN=PHYSODRAFT_509099 PE=4 SV=1	0.112439	0.119732	0.222905	0.12994	0.131746	0.242557	-	-	-	-	psoj:PHYSODRAFT_509099	-	-
P2C33_ARATH	sp|Q9M8R7|P2C33_ARATH	Probable protein phosphatase 2C 33 OS=Arabidopsis thaliana GN=PPC6-1 PE=1 SV=1	0.152092	0.172345	0.152092	0.164846	0.172345	0.162228	-	GO:0004721~F:phosphoprotein phosphatase activity; GO:0046872~F:metal ion binding;	-	-	ath:AT3G02750	PF00481: PP2C;	-
KASM_ARATH	sp|Q8L3X9|KASM_ARATH	3-oxoacyl-[acyl-carrier-protein] synthase, mitochondrial OS=Arabidopsis thaliana GN=KAS PE=1 SV=1	0.172345	0.172345	0.170386	0.15665	0.154762	0.152092	GO:0006633~P:fatty acid biosynthetic process;	GO:0004315~F:3-oxoacyl-[acyl-carrier-protein] synthase activity;	GO:0005739~C:mitochondrion;	K09458: fabF; 3-oxoacyl-[acyl-carrier-protein] synthase II [EC:2.3.1.179]	ath:AT2G04540	PF02801: Ketoacyl-synt_C; PF00109: ketoacyl-synt;	Mitochondrion {ECO:0000269|PubMed:14660674}.
C71B8_ARATH	sp|P58048|C71B8_ARATH	Cytochrome P450 71B8 OS=Arabidopsis thaliana GN=CYP71B8 PE=3 SV=1	0.152092	0.186797	0.186797	0.144665	0.141933	0.162228	-	GO:0016705~F:oxidoreductase activity, acting on paired donors, with incorporation or reduction of molecular oxygen; GO:0004497~F:monooxygenase activity; GO:0005506~F:iron ion binding; GO:0020037~F:heme binding;	GO:0016021~C:integral component of membrane;	-	ath:AT5G35715	PF00067: p450;	Membrane {ECO:0000305}; Single-pass membrane
ATPB_DIOEL	sp|A6MML4|ATPB_DIOEL	ATP synthase subunit beta, chloroplastic OS=Dioscorea elephantipes GN=atpB PE=3 SV=1	0.118781	0.144665	0.152092	0.198703	0.190574	0.182448	GO:0042777~P:plasma membrane ATP synthesis coupled proton transport; GO:0015991~P:ATP hydrolysis coupled proton transport;	GO:0046933~F:proton-transporting ATP synthase activity, rotational mechanism; GO:0005524~F:ATP binding;	GO:0045261~C:proton-transporting ATP synthase complex, catalytic core F(1); GO:0009535~C:chloroplast thylakoid membrane;	-		PF02874: ATP-synt_ab_N; PF00306: ATP-synt_ab_C; PF00006: ATP-synt_ab;	Plastid, chloroplast thylakoid membrane
A0A0C3UPC1_MEDTR	tr|A0A0C3UPC1|A0A0C3UPC1_MEDTR	Uncharacterized protein OS=Medicago truncatula GN=MTR_1g072800 PE=4 SV=1	0.160273	0.172345	0.160273	0.164846	0.162228	0.162228	-	-	-	-		-	-
K125_TOBAC	sp|O23826|K125_TOBAC	125 kDa kinesin-related protein OS=Nicotiana tabacum GN=TKRP125 PE=1 SV=1	0.152092	0.180486	0.170386	0.15665	0.162228	0.162228	GO:0007018~P:microtubule-based movement;	GO:0003777~F:microtubule motor activity; GO:0005524~F:ATP binding;	GO:0005874~C:microtubule; GO:0005871~C:kinesin complex; GO:0005737~C:cytoplasm;	-		PF00225: Kinesin;	Cytoplasm. Cytoplasm, cytoskeleton.
D8RVT0_SELML	tr|D8RVT0|D8RVT0_SELML	Putative uncharacterized protein OS=Selaginella moellendorffii GN=SELMODRAFT_102508 PE=3 SV=1	0.160273	0.172345	0.160273	0.164846	0.172345	0.152092	-	GO:0016758~F:transferase activity, transferring hexosyl groups	-	-	smo:SELMODRAFT_102508	PF00201:UDPGT	-
G4YG66_PHYSP	tr|G4YG66|G4YG66_PHYSP	Putative uncharacterized protein OS=Phytophthora sojae (strain P6497) GN=PHYSODRAFT_470577 PE=4 SV=1	0.160273	0.162228	0.160273	0.164846	0.172345	0.162228	-	-	-	-	psoj:PHYSODRAFT_470577	-	-
PP297_ARATH	sp|Q9SV26|PP297_ARATH	Pentatricopeptide repeat-containing protein At4g01030, mitochondrial OS=Arabidopsis thaliana GN=PCMP-H65 PE=2 SV=2	0.152092	0.172345	0.170386	0.15665	0.162228	0.162228	-	-	GO:0005739~C:mitochondrion;	-	ath:AT4G01030	PF13041: PPR_2; PF01535: PPR;	Mitochondrion {ECO:0000305}.
BPM1_ARATH	sp|Q8L765|BPM1_ARATH	BTB/POZ and MATH domain-containing protein 1 OS=Arabidopsis thaliana GN=BPM1 PE=1 SV=1	0.164846	0.162228	0.176722	0.15665	0.154762	0.172345	GO:0016567~P:protein ubiquitination;	GO:0042802~F:identical protein binding;	GO:0005634~C:nucleus;	K10523	ath:AT5G19000	PF00917: MATH; PF00651: BTB;	Nucleus {ECO:0000269|PubMed:19843165}.
PPP7L_ARATH	sp|Q9LNG5|PPP7L_ARATH	Serine/threonine-protein phosphatase 7 long form homolog OS=Arabidopsis thaliana GN=At1g48120 PE=2 SV=1	0.176722	0.154762	0.152092	0.186797	0.154762	0.141933	-	GO:0004721~F:phosphoprotein phosphatase activity; GO:0046872~F:metal ion binding;	-	-	ath:AT1G48120	PF10536: PMD; PF00149: Metallophos;	-
P4KB2_ARATH	sp|Q0WPX9|P4KB2_ARATH	Phosphatidylinositol 4-kinase 2 OS=Arabidopsis thaliana GN=PI4KBETA2 PE=2 SV=1	0.0883267	0.186797	0.349411	0.12994	0.162228	0.126274	GO:0048768~P:root hair cell tip growth; GO:0009860~P:pollen tube growth; GO:0048015~P:phosphatidylinositol-mediated signaling; GO:0006661~P:phosphatidylinositol biosynthetic process;	GO:0004430~F:1-phosphatidylinositol 4-kinase activity;	GO:0005886~C:plasma membrane; GO:0005794~C:Golgi apparatus; GO:0030659~C:cytoplasmic vesicle membrane;	K00888: PI4K; phosphatidylinositol 4-kinase [EC:2.7.1.67]	ath:AT5G09350	PF00454: PI3_PI4_kinase;	Cell membrane {ECO:0000250}. Golgi
MAM3_ARATH	sp|Q9FN52|MAM3_ARATH	Methylthioalkylmalate synthase 3, chloroplastic OS=Arabidopsis thaliana GN=MAM3 PE=1 SV=1	0.176722	0.172345	0.23251	0.101135	0.131746	0.126274	GO:0009098~P:leucine biosynthetic process; GO:0019761~P:glucosinolate biosynthetic process;	GO:0003852~F:2-isopropylmalate synthase activity; GO:0010177~F:2-(2'-methylthio)ethylmalate synthase activity;	GO:0009507~C:chloroplast;	K15742: IMS2, MAM3; methylthioalkylmalate synthase 3 [EC:2.3.3.-]	ath:AT5G23020	PF00682: HMGL-like;	Plastid, chloroplast
PLRX2_ARATH	sp|Q9XIB6|PLRX2_ARATH	Pollen-specific leucine-rich repeat extensin-like protein 2 OS=Arabidopsis thaliana GN=PEX2 PE=1 SV=1	0.152092	0.172345	0.160273	0.164846	0.162228	0.162228	GO:0071555~P:cell wall organization;	GO:0005199~F:structural constituent of cell wall;	GO:0005576~C:extracellular region; GO:0005618~C:cell wall;	-	ath:AT1G49490	PF08263: LRRNT_2; PF00560: LRR_1;	Secreted, cell wall {ECO:0000250}.
B9H8B3_POPTR	tr|B9H8B3|B9H8B3_POPTR	Uncharacterized protein OS=Populus trichocarpa GN=POPTR_0005s23420g PE=4 SV=2	0.176722	0.172345	0.152092	0.15665	0.154762	0.152092	-	-	-	-	pop:POPTR_0005s23420g	PF04570:DUF581	-
ATPB_RHDSA	sp|A6MVY0|ATPB_RHDSA	ATP synthase subunit beta, chloroplastic OS=Rhodomonas salina GN=atpB PE=3 SV=1	0.160273	0.162228	0.160273	0.164846	0.141933	0.182448	GO:0042777~P:plasma membrane ATP synthesis coupled proton transport; GO:0015991~P:ATP hydrolysis coupled proton transport;	GO:0046933~F:proton-transporting ATP synthase activity, rotational mechanism; GO:0005524~F:ATP binding;	GO:0045261~C:proton-transporting ATP synthase complex, catalytic core F(1); GO:0009535~C:chloroplast thylakoid membrane;	-		PF02874: ATP-synt_ab_N; PF00306: ATP-synt_ab_C; PF00006: ATP-synt_ab;	Plastid, chloroplast thylakoid membrane
S8BSU5_9LAMI	tr|S8BSU5|S8BSU5_9LAMI	Uncharacterized protein OS=Genlisea aurea GN=M569_17358 PE=4 SV=1	0.176722	0.180486	0.12994	0.144665	0.162228	0.172345	-	-	-	-		PF14009:DUF4228	-
F6GY72_VITVI	tr|F6GY72|F6GY72_VITVI	Putative uncharacterized protein OS=Vitis vinifera GN=VIT_08s0217g00110 PE=4 SV=1	0.194338	0.144665	0.160273	0.15665	0.162228	0.141933	GO:0045492~P:xylan biosynthetic process; GO:0006351~P:transcription, DNA-templated; GO:0043247~P:telomere maintenance in response to DNA damage; GO:0006790~P:sulfur compound metabolic process; GO:0007062~P:sister chromatid cohesion; GO:0006396~P:RNA processing; GO:0010332~P:response to gamma radiation; GO:0032204~P:regulation of telomere maintenance; GO:0007131~P:reciprocal meiotic recombination;…	GO:0003700~F:sequence-specific DNA binding transcription factor activity; GO:0046872~F:metal ion binding; GO:0003677~F:DNA binding; GO:0033699~F:DNA 5'-adenosine monophosphate hydrolase activity; GO:0005524~F:ATP binding; GO:0047627~F:adenylylsulfatase activity	GO:0005634~C:nucleus	-	vvi:100259037	PF01661:Macro	-
AUX22_SOYBN	sp|P13088|AUX22_SOYBN	Auxin-induced protein AUX22 OS=Glycine max GN=AUX22 PE=2 SV=1	0.152092	0.172345	0.176722	0.15665	0.162228	0.172345	GO:0006351~P:transcription, DNA-templated; GO:0006355~P:regulation of transcription, DNA-templated; GO:0009734~P:auxin-activated signaling pathway;	-	GO:0005634~C:nucleus;	K14484: IAA; auxin-responsive protein IAA	gmx:547784	PF02309: AUX_IAA;	Nucleus {ECO:0000250}.
Q5VRM6_ORYSJ	tr|Q5VRM6|Q5VRM6_ORYSJ	Putative uncharacterized protein OSJNBa0004I20.23 OS=Oryza sativa subsp. japonica GN=OSJNBa0004I20.23 PE=4 SV=1	0.141933	0.162228	0.116895	0.186797	0.190574	0.182448	-	-	-	-		PF12937:F-box-like	-
A0A072U1G4_MEDTR	tr|A0A072U1G4|A0A072U1G4_MEDTR	Zinc finger (Ran-binding) family protein OS=Medicago truncatula GN=MTR_7g087047 PE=4 SV=1	0.160273	0.172345	0.160273	0.164846	0.172345	0.162228	-	GO:0008270~F:zinc	-	-		PF00641:zf-RanBP	-
TLC1_ARATH	sp|Q39002|TLC1_ARATH	ADP,ATP carrier protein 1, chloroplastic OS=Arabidopsis thaliana GN=AATP1 PE=1 SV=2	0.160273	0.162228	0.160273	0.15665	0.172345	0.162228	GO:0015867~P:ATP transport; GO:0015866~P:ADP transport; GO:0005471~F:ATP:ADP antiporter activity;	GO:0005471~F:ATP:ADP antiporter activity; GO:0005524~F:ATP binding;	GO:0009536~C:plastid; GO:0016020~C:membrane; GO:0016021~C:integral component of membrane; GO:0031969~C:chloroplast membrane; GO:0009941~C:chloroplast envelope;	K03301	ath:AT1G80300	PF03219: TLC;	Plastid, chloroplast membrane
CALS1_ARATH	sp|Q9AUE0|CALS1_ARATH	Callose synthase 1 OS=Arabidopsis thaliana GN=CALS1 PE=1 SV=2	0.152092	0.154762	0.152092	0.186797	0.172345	0.162228	GO:0008360~P:regulation of cell shape; GO:0071555~P:cell wall organization; GO:0006075~P:(1->3)-beta-D-glucan biosynthetic process;	GO:0003843~F:1,3-beta-D-glucan synthase activity;	GO:0009506~C:plasmodesma; GO:0005886~C:plasma membrane; GO:0016021~C:integral component of membrane; GO:0009504~C:cell plate; GO:0000148~C:1,3-beta-D-glucan synthase complex;	K11000	ath:AT1G05570	PF02364: Glucan_synthase; PF14288: FKS1_dom1;	Cell membrane {ECO:0000269|PubMed:11283334,
SYP51_ARATH	sp|Q9SA23|SYP51_ARATH	Syntaxin-51 OS=Arabidopsis thaliana GN=SYP51 PE=1 SV=1	0.172345	0.186797	0.170386	0.144665	0.141933	0.134551	GO:0016192~P:vesicle-mediated transport; GO:0006886~P:intracellular protein transport;	GO:0005484~F:SNAP receptor activity;	GO:0005773~C:vacuole; GO:0031902~C:late endosome membrane; GO:0016021~C:integral component of membrane; GO:0005794~C:Golgi apparatus; GO:0010008~C:endosome membrane;	K08503: SYP5; syntaxin of plants SYP5	ath:AT1G16240	PF05739: SNARE;	Golgi apparatus, trans-Golgi network
PYRB1_PEA	sp|Q43086|PYRB1_PEA	Aspartate carbamoyltransferase 1, chloroplastic OS=Pisum sativum GN=PYRB1 PE=2 SV=1	0.160273	0.162228	0.170386	0.164846	0.162228	0.162228	GO:0006520~P:cellular amino acid metabolic process; GO:0044205~P:'de novo' UMP biosynthetic process; GO:0006207~P:'de novo' pyrimidine nucleobase biosynthetic process;	GO:0004070~F:aspartate carbamoyltransferase activity; GO:0016597~F:amino acid binding;	GO:0009507~C:chloroplast;	-		PF02729: OTCace_N; PF00185: OTCace;	Plastid, chloroplast.
Y3868_ARATH	sp|Q9C9Y8|Y3868_ARATH	Probable inactive receptor kinase At3g08680 OS=Arabidopsis thaliana GN=At3g08680 PE=1 SV=1	0.186797	0.213886	0.186797	0.112439	0.119732	0.126274	-	GO:0004672~F:protein kinase activity; GO:0005524~F:ATP binding;	GO:0009506~C:plasmodesma; GO:0005886~C:plasma membrane; GO:0009505~C:plant-type cell wall; GO:0016021~C:integral component of membrane;	-	ath:AT3G08680	PF07714: Pkinase_Tyr; PF08263: LRRNT_2; PF00560: LRR_1;	Membrane {ECO:0000269|PubMed:17397506};
A0A087SNI7_AUXPR	tr|A0A087SNI7|A0A087SNI7_AUXPR	DNA-directed RNA polymerase OS=Auxenochlorella protothecoides GN=F751_4561 PE=3 SV=1	0.152092	0.162228	0.160273	0.164846	0.172345	0.172345	GO:0006351~P:transcription,	GO:0008270~F:zinc; GO:0003899~F:DNA-directed; GO:0003677~F:DNA	GO:0005634~C:nucleus	-		PF04998:RNA_pol_Rpb1_5; PF05000:RNA_pol_Rpb1_4; PF04983:RNA_pol_Rpb1_3; PF00623:RNA_pol_Rpb1_2; PF04997:RNA_pol_Rpb1_1	-
R7QCZ9_CHOCR	tr|R7QCZ9|R7QCZ9_CHOCR	WD40-repeat containing protein OS=Chondrus crispus GN=CHC_T00009397001 PE=4 SV=1	0.160273	0.162228	0.160273	0.164846	0.162228	0.172345	-	GO:0005524~F:ATP binding; GO:0043531~F:ADP binding	-	-	ccp:CHC_T00009397001	PF00400:WD40; PF00931:NB-ARC	-
FBK50_ARATH	sp|Q8GXC7|FBK50_ARATH	F-box/kelch-repeat protein At3g06240 OS=Arabidopsis thaliana GN=At3g06240 PE=2 SV=1	0.152092	0.162228	0.170386	0.164846	0.172345	0.162228	-	-	-	-	ath:AT3G06240	PF07734: FBA_1; PF00646: F-box;	-
INV1_MAIZE	sp|P49175|INV1_MAIZE	Beta-fructofuranosidase 1 OS=Zea mays GN=IVR1 PE=3 SV=1	0.160273	0.162228	0.170386	0.174919	0.154762	0.162228	GO:0005975~P:carbohydrate metabolic process;	GO:0004575~F:sucrose alpha-glucosidase activity;	GO:0005773~C:vacuole;	-		PF00251: Glyco_hydro_32N; PF08244: Glyco_hydro_32C; PF11837: DUF3357;	Vacuole.
A0A0A9DR07_ARUDO	tr|A0A0A9DR07|A0A0A9DR07_ARUDO	Uncharacterized protein OS=Arundo donax PE=4 SV=1	0.152092	0.162228	0.160273	0.174919	0.172345	0.162228	-	-	-	-		-	-
RTCB_OSTLU	sp|A4S3S3|RTCB_OSTLU	tRNA-splicing ligase RtcB homolog OS=Ostreococcus lucimarinus (strain CCE9901) GN=OSTLU_25152 PE=3 SV=1	0.186797	0.180486	0.160273	0.12994	0.110957	0.162228	GO:0006388~P:tRNA splicing, via endonucleolytic cleavage and ligation;	GO:0003972~F:RNA ligase (ATP) activity; GO:0046872~F:metal ion binding; GO:0005524~F:ATP binding;	GO:0072669~C:tRNA-splicing ligase complex;	K14415	olu:OSTLU_25152	PF01139: RtcB;	-
MT1A_VICFA	sp|Q41669|MT1A_VICFA	Metallothionein-like protein 1A OS=Vicia faba GN=MT1A PE=3 SV=1	0.152092	0.162228	0.152092	0.174919	0.172345	0.172345	-	GO:0046872~F:metal ion binding;	-	-		PF01439: Metallothio_2;	-
DPNP1_ARATH	sp|Q42546|DPNP1_ARATH	SAL1 phosphatase OS=Arabidopsis thaliana GN=SAL1 PE=1 SV=1	0.128028	0.144665	0.160273	0.198703	0.182448	0.172345	GO:0006790~P:sulfur compound metabolic process; GO:0046854~P:phosphatidylinositol phosphorylation; GO:0009738~P:abscisic acid-activated signaling pathway;	GO:0046872~F:metal ion binding; GO:0004441~F:inositol-1,4-bisphosphate 1-phosphatase activity; GO:0008441~F:3'(2'),5'-bisphosphate nucleotidase activity;	-	K15422: SAL; 3'(2'), 5'-bisphosphate nucleotidase / inositol polyphosphate 1-phosphatase [EC:3.1.3.7 3.1.3.57]	ath:AT5G63980	PF00459: Inositol_P;	-
RH25_ORYSJ	sp|Q5ZBH5|RH25_ORYSJ	DEAD-box ATP-dependent RNA helicase 25 OS=Oryza sativa subsp. japonica GN=Os01g0618400 PE=2 SV=1	0.152092	0.162228	0.170386	0.164846	0.154762	0.172345	-	GO:0003723~F:RNA binding; GO:0004386~F:helicase activity; GO:0005524~F:ATP binding;	-	-	osa:4326614	PF00271: Helicase_C; PF00270: DEAD;	-
B8A2L9_MAIZE	tr|B8A2L9|B8A2L9_MAIZE	Uncharacterized protein OS=Zea mays GN=pco063808 PE=2 SV=1	0.164846	0.180486	0.186797	0.12994	0.141933	0.152092	-	-	-	-	zma:100280226	PF01803:LIM_bind	-
ATM_ARATH	sp|Q9M3G7|ATM_ARATH	Serine/threonine-protein kinase ATM OS=Arabidopsis thaliana GN=ATM PE=2 SV=1	0.164846	0.162228	0.170386	0.15665	0.172345	0.162228	GO:0051321~P:meiotic cell cycle; GO:0006974~P:cellular response to DNA damage stimulus;	GO:0004674~F:protein serine/threonine kinase activity; GO:0003677~F:DNA binding; GO:0005524~F:ATP binding;	GO:0005634~C:nucleus;	K04728: ATM, TEL1; ataxia telangiectasia mutated family protein [EC:2.7.11.1]	ath:AT3G48190	PF00855: PWWP; PF00454: PI3_PI4_kinase; PF02260: FATC; PF02259: FAT;	Nucleus {ECO:0000305}.
C71B7_ARATH	sp|Q96514|C71B7_ARATH	Cytochrome P450 71B7 OS=Arabidopsis thaliana GN=CYP71B7 PE=1 SV=1	0.160273	0.162228	0.160273	0.164846	0.172345	0.162228	GO:0044550~P:secondary metabolite biosynthetic process; GO:0098542~P:defense response to other organism;	GO:0016709~F:oxidoreductase activity, acting on paired donors, with incorporation or reduction of molecular oxygen, NAD(P)H as one donor, and incorporation of one atom of oxygen; GO:0005506~F:iron ion binding; GO:0020037~F:heme binding;	GO:0016020~C:membrane; GO:0016021~C:integral component of membrane;	-	ath:AT1G13110	PF00067: p450;	Membrane {ECO:0000305}; Single-pass membrane
UBP21_ARATH	sp|Q9FIQ1|UBP21_ARATH	Ubiquitin carboxyl-terminal hydrolase 21 OS=Arabidopsis thaliana GN=UBP21 PE=2 SV=1	0.172345	0.162228	0.160273	0.144665	0.182448	0.162228	GO:0061136~P:regulation of proteasomal protein catabolic process; GO:0016579~P:protein deubiquitination; GO:0043161~P:proteasome-mediated ubiquitin-dependent protein catabolic process;	GO:0004843~F:ubiquitin-specific protease activity; GO:0004197~F:cysteine-type endopeptidase activity;	GO:0005634~C:nucleus;	K11855	ath:AT5G46740	PF00443: UCH;	-
UPL1_ARATH	sp|Q8GY23|UPL1_ARATH	E3 ubiquitin-protein ligase UPL1 OS=Arabidopsis thaliana GN=UPL1 PE=1 SV=3	0.164846	0.180486	0.160273	0.15665	0.162228	0.162228	-	GO:0004842~F:ubiquitin-protein transferase activity; GO:0016874~F:ligase activity;	-	K10592: HUWE1, MULE, ARF-BP1; E3 ubiquitin-protein ligase HUWE1 [EC:6.3.2.19]	ath:AT1G55860	PF00627: UBA; PF00632: HECT; PF06025: DUF913; PF06012: DUF908; PF14377: DUF4414;	-
C1MM83_MICPC	tr|C1MM83|C1MM83_MICPC	Predicted protein OS=Micromonas pusilla (strain CCMP1545) GN=MICPUCDRAFT_56433 PE=4 SV=1	0.160273	0.162228	0.160273	0.164846	0.172345	0.162228	-	-	-	-	mpp:MICPUCDRAFT_56433	PF12371:DUF3651	-
PP296_ARATH	sp|Q9M1V3|PP296_ARATH	Pentatricopeptide repeat-containing protein At3g63370 OS=Arabidopsis thaliana GN=PCMP-H83 PE=2 SV=2	0.160273	0.186797	0.170386	0.15665	0.141933	0.162228	-	-	-	-	ath:AT3G63370	PF13041: PPR_2; PF01535: PPR;	-
Y4759_ARATH	sp|F4JJP1|Y4759_ARATH	WEB family protein At4g27595, chloroplastic OS=Arabidopsis thaliana GN=At4g27595 PE=2 SV=1	0.160273	0.154762	0.160273	0.164846	0.182448	0.152092	GO:0007131~P:reciprocal meiotic recombination;	-	GO:0000795~C:synaptonemal complex; GO:0005875~C:microtubule associated complex; GO:0009507~C:chloroplast;	-	ath:AT4G27595	PF05701: WEMBL;	Plastid, chloroplast {ECO:0000305}.
C1MLU8_MICPC	tr|C1MLU8|C1MLU8_MICPC	Acetyltransferase component of pyruvate dehydrogenase complex OS=Micromonas pusilla (strain CCMP1545) GN=MICPUCDRAFT_25687 PE=3 SV=1	0.182448	0.128028	0.170386	0.12994	0.162228	0.172345	GO:0006090~P:pyruvate metabolic process	GO:0004742~F:dihydrolipoyllysine-residue acetyltransferase activity	GO:0045254~C:pyruvate dehydrogenase complex; GO:0005759~C:mitochondrial matrix	K00627: DLAT, aceF, pdhC; pyruvate dehydrogenase E2 component (dihydrolipoamide acetyltransferase) [EC:2.3.1.12]	mpp:MICPUCDRAFT_25687	PF02817:E3_binding; PF00364:Biotin_lipoyl; PF00198:2-oxoacid_dh	Mitochondrion matrix
I1IFB4_BRADI	tr|I1IFB4|I1IFB4_BRADI	Uncharacterized protein OS=Brachypodium distachyon GN=BRADI3G59400 PE=4 SV=1	0.164846	0.144665	0.160273	0.164846	0.172345	0.162228	-	GO:0016887~F:ATPase activity; GO:0005524~F:ATP binding	-	K01551	bdi:100835850	PF02374:ArsA_ATPase	-
TIC32_ARATH	sp|A2RVM0|TIC32_ARATH	Short-chain dehydrogenase TIC 32, chloroplastic OS=Arabidopsis thaliana GN=TIC32 PE=2 SV=1	0.172345	0.162228	0.160273	0.15665	0.154762	0.172345	GO:0015031~P:protein transport;	GO:0016491~F:oxidoreductase activity;	GO:0005886~C:plasma membrane; GO:0009706~C:chloroplast inner membrane; GO:0009941~C:chloroplast envelope; GO:0009507~C:chloroplast;	-	ath:AT4G23430	PF00106: adh_short;	Plastid, chloroplast inner membrane
NIA2_ARATH	sp|P11035|NIA2_ARATH	Nitrate reductase [NADH] 2 OS=Arabidopsis thaliana GN=NIA2 PE=1 SV=1	0.160273	0.162228	0.170386	0.15665	0.172345	0.162228	GO:0009610~P:response to symbiotic fungus; GO:0009416~P:response to light stimulus; GO:0009635~P:response to herbicide; GO:0006809~P:nitric oxide biosynthetic process; GO:0042128~P:nitrate assimilation;	GO:0008940~F:nitrate reductase activity; GO:0009703~F:nitrate reductase (NADH) activity; GO:0043546~F:molybdopterin cofactor binding; GO:0030151~F:molybdenum ion binding; GO:0005506~F:iron ion binding; GO:0020037~F:heme binding; GO:0050660~F:flavin adenine dinucleotide binding; GO:0009055~F:electron carrier activity;	GO:0005773~C:vacuole; GO:0005886~C:plasma membrane; GO:0005829~C:cytosol;	K10534: NR; nitrate reductase (NAD(P)H) [EC:1.7.1.1 1.7.1.2 1.7.1.3]	ath:AT1G37130	PF00174: Oxidored_molyb; PF00175: NAD_binding_1; PF03404: Mo-co_dimer; PF00970: FAD_binding_6; PF00173: Cyt-b5;	-
ACO3M_ARATH	sp|Q94A28|ACO3M_ARATH	Aconitate hydratase 3, mitochondrial OS=Arabidopsis thaliana GN=ACO3 PE=1 SV=3	0.160273	0.162228	0.160273	0.15665	0.162228	0.172345	GO:0006099~P:tricarboxylic acid cycle; GO:0006979~P:response to oxidative stress; GO:0046686~P:response to cadmium ion; GO:0006102~P:isocitrate metabolic process; GO:0006097~P:glyoxylate cycle; GO:0006101~P:citrate metabolic process;	GO:0005507~F:copper ion binding; GO:0003994~F:aconitate hydratase activity; GO:0051539~F:4 iron, 4 sulfur cluster binding;	GO:0005739~C:mitochondrion; GO:0005829~C:cytosol; GO:0009507~C:chloroplast;	K01681: ACO, acnA; aconitate hydratase [EC:4.2.1.3]	ath:AT4G26970	PF00694: Aconitase_C; PF00330: Aconitase;	Mitochondrion {ECO:0000269|PubMed:14671022}.
V7C007_PHAVU	tr|V7C007|V7C007_PHAVU	Uncharacterized protein OS=Phaseolus vulgaris GN=PHAVU_005G169000g PE=4 SV=1	0.160273	0.154762	0.170386	0.164846	0.162228	0.162228	-	-	-	-	pvu:PHAVU_005G169000g	PF13041:PPR_2; PF01535:PPR	-
B8BEA3_ORYSI	tr|B8BEA3|B8BEA3_ORYSI	Putative uncharacterized protein OS=Oryza sativa subsp. indica GN=OsI_30787 PE=4 SV=1	0.141933	0.172345	0.152092	0.164846	0.182448	0.172345	-	GO:0000166~F:nucleotide binding; GO:0003676~F:nucleic acid binding	-	-		PF07744:SPOC	-
YCF2_HUPLU	sp|Q5SCW3|YCF2_HUPLU	Protein ycf2 OS=Huperzia lucidula GN=ycf2 PE=3 SV=1	0.152092	0.162228	0.186797	0.144665	0.162228	0.152092	-	GO:0005524~F:ATP binding;	GO:0009570~C:chloroplast stroma;	-		PF05695: DUF825; PF00004: AAA;	Plastid, chloroplast stroma
ZAT10_ARATH	sp|Q96289|ZAT10_ARATH	Zinc finger protein ZAT10 OS=Arabidopsis thaliana GN=ZAT10 PE=2 SV=1	0.160273	0.154762	0.170386	0.164846	0.162228	0.172345	GO:0006351~P:transcription, DNA-templated; GO:0009611~P:response to wounding; GO:0009414~P:response to water deprivation; GO:0009651~P:response to salt stress; GO:0006979~P:response to oxidative stress; GO:0009644~P:response to high light intensity; GO:0009409~P:response to cold; GO:0010200~P:response to chitin; GO:0009737~P:response to abscisic acid; GO:0015979~P:photosynthesis; GO:0010117~P:pho…	GO:0003700~F:sequence-specific DNA binding transcription factor activity; GO:0043565~F:sequence-specific DNA binding; GO:0046872~F:metal ion binding;	GO:0005634~C:nucleus;	-	ath:AT1G27730	-	Nucleus {ECO:0000269|PubMed:15333755}.
A0A078D4T8_BRANA	tr|A0A078D4T8|A0A078D4T8_BRANA	BnaC08g07990D protein (Fragment) OS=Brassica napus GN=BnaC08g07990D PE=4 SV=1	0.176722	0.144665	0.141933	0.186797	0.172345	0.162228	-	-	-	-		-	-
CLPB3_ORYSJ	sp|Q0E3C8|CLPB3_ORYSJ	Chaperone protein ClpB3, mitochondrial OS=Oryza sativa subsp. japonica GN=CLPB3 PE=2 SV=3	0.160273	0.162228	0.176722	0.164846	0.162228	0.152092	GO:0042542~P:response to hydrogen peroxide; GO:0009644~P:response to high light intensity; GO:0009408~P:response to heat; GO:0016485~P:protein processing; GO:0006457~P:protein folding;	GO:0017111~F:nucleoside-triphosphatase activity; GO:0005524~F:ATP binding;	GO:0005739~C:mitochondrion; GO:0009570~C:chloroplast stroma; GO:0009941~C:chloroplast envelope;	K03695	osa:4328515	PF10431: ClpB_D2-small; PF02861: Clp_N; PF07724: AAA_2; PF00004: AAA;	Mitochondrion {ECO:0000269|PubMed:20141629}.
PMTL_ARATH	sp|Q94II3|PMTL_ARATH	Probable methyltransferase PMT21 OS=Arabidopsis thaliana GN=ERD3 PE=2 SV=1	0.160273	0.162228	0.186797	0.144665	0.154762	0.172345	GO:0032259~P:methylation;	GO:0008757~F:S-adenosylmethionine-dependent methyltransferase activity;	GO:0005802~C:trans-Golgi network; GO:0016021~C:integral component of membrane; GO:0005794~C:Golgi apparatus; GO:0005768~C:endosome; GO:0005789~C:endoplasmic reticulum membrane;	-	ath:AT4G19120	PF03141: Methyltransf_29;	Endoplasmic reticulum membrane
CYNS_ORYSI	sp|A2Z8F9|CYNS_ORYSI	Cyanate hydratase OS=Oryza sativa subsp. indica GN=CYN PE=3 SV=1	0.172345	0.162228	0.170386	0.144665	0.154762	0.162228	GO:0009440~P:cyanate catabolic process;	GO:0003677~F:DNA binding; GO:0008824~F:cyanate hydratase activity;	GO:0005829~C:cytosol;	-		PF02560: Cyanate_lyase;	-
RPOC2_PSEAK	sp|Q3ZJ90|RPOC2_PSEAK	DNA-directed RNA polymerase subunit beta'' OS=Pseudendoclonium akinetum GN=rpoC2 PE=3 SV=1	0.186797	0.186797	0.12994	0.174919	0.162228	0.113278	GO:0006351~P:transcription, DNA-templated;	GO:0003899~F:DNA-directed RNA polymerase activity; GO:0003677~F:DNA binding;	GO:0009507~C:chloroplast;	-		PF04998: RNA_pol_Rpb1_5; PF05000: RNA_pol_Rpb1_4; PF04983: RNA_pol_Rpb1_3;	Plastid, chloroplast.
CAMT_MESCR	sp|O65162|CAMT_MESCR	Caffeoyl-CoA O-methyltransferase OS=Mesembryanthemum crystallinum PE=2 SV=1	0.186797	0.154762	0.160273	0.15665	0.131746	0.162228	GO:0009809~P:lignin biosynthetic process;	GO:0046872~F:metal ion binding; GO:0042409~F:caffeoyl-CoA O-methyltransferase activity;	-	-		PF01596: Methyltransf_3;	-
C71AK_ARATH	sp|Q9T0K2|C71AK_ARATH	Cytochrome P450 71A20 OS=Arabidopsis thaliana GN=CYP71A20 PE=2 SV=2	0.172345	0.172345	0.170386	0.144665	0.141933	0.172345	GO:0044550~P:secondary metabolite biosynthetic process;	GO:0016709~F:oxidoreductase activity, acting on paired donors, with incorporation or reduction of molecular oxygen, NAD(P)H as one donor, and incorporation of one atom of oxygen; GO:0005506~F:iron ion binding; GO:0020037~F:heme binding;	GO:0009506~C:plasmodesma; GO:0016020~C:membrane; GO:0016021~C:integral component of membrane;	K00517: E1.14.-.-;	ath:AT4G13310	PF00067: p450;	Membrane {ECO:0000305}; Single-pass membrane
M9PRS0_PYRHA	tr|M9PRS0|M9PRS0_PYRHA	Photosystem I subunit II OS=Pyropia haitanensis GN=psaD PE=4 SV=1	0.160273	0.112439	0.170386	0.198703	0.20877	0.152092	GO:0015979~P:photosynthesis	-	GO:0009538~C:photosystem I reaction center; GO:0009507~C:chloroplast	-		PF02531:PsaD	-
RH12_ARATH	sp|Q9M2E0|RH12_ARATH	DEAD-box ATP-dependent RNA helicase 12 OS=Arabidopsis thaliana GN=RH12 PE=2 SV=1	0.128028	0.144665	0.160273	0.186797	0.182448	0.182448	GO:0006417~P:regulation of translation; GO:0051028~P:mRNA transport; GO:0006397~P:mRNA processing;	GO:0003723~F:RNA binding; GO:0004386~F:helicase activity; GO:0005524~F:ATP binding;	GO:0000932~C:cytoplasmic mRNA processing body;	K12614: DDX6, RCK, DHH1; ATP-dependent RNA helicase DDX6/DHH1 [EC:3.6.4.13]	ath:AT3G61240	PF00271: Helicase_C; PF00270: DEAD;	Cytoplasm, P-body {ECO:0000250}. Note=Is
A9P828_POPTR	tr|A9P828|A9P828_POPTR	Phosphoglycerate kinase OS=Populus trichocarpa PE=2 SV=1	0.160273	0.180486	0.152092	0.144665	0.172345	0.162228	GO:0006096~P:glycolytic process	GO:0004618~F:phosphoglycerate kinase activity; GO:0005524~F:ATP binding	-	-		PF00162:PGK	-
A0A067CX86_SAPPC	tr|A0A067CX86|A0A067CX86_SAPPC	Uncharacterized protein OS=Saprolegnia parasitica (strain CBS 223.65) GN=SPRG_01750 PE=4 SV=1	0.194338	0.224852	0.141933	0.119732	0.154762	0.126274	GO:0007264~P:small	GO:0005525~F:GTP	GO:0016020~C:membrane	-		PF00071:Ras; PF08373:RAP	-
A0A090M1L7_OSTTA	tr|A0A090M1L7|A0A090M1L7_OSTTA	Uncharacterized protein OS=Ostreococcus tauri GN=OT_ostta05g04365 PE=4 SV=1	0.152092	0.162228	0.152092	0.164846	0.182448	0.172345	-	-	-	-		-	-
RPOC2_PSINU	sp|Q8WI26|RPOC2_PSINU	DNA-directed RNA polymerase subunit beta'' OS=Psilotum nudum GN=rpoC2 PE=3 SV=1	0.164846	0.162228	0.170386	0.15665	0.172345	0.141933	GO:0006351~P:transcription, DNA-templated;	GO:0003899~F:DNA-directed RNA polymerase activity; GO:0003677~F:DNA binding;	GO:0009507~C:chloroplast;	-		PF04998: RNA_pol_Rpb1_5; PF05000: RNA_pol_Rpb1_4; PF04983: RNA_pol_Rpb1_3;	Plastid, chloroplast.
M7ZG07_TRIUA	tr|M7ZG07|M7ZG07_TRIUA	Uncharacterized protein OS=Triticum urartu GN=TRIUR3_03969 PE=4 SV=1	0.214796	0.162228	0.160273	0.144665	0.131746	0.134551	-	-	-	-		-	-
A0A096PL71_MAIZE	tr|A0A096PL71|A0A096PL71_MAIZE	Uncharacterized protein OS=Zea mays PE=4 SV=1	0.176722	0.154762	0.160273	0.186797	0.154762	0.141933	-	GO:0008270~F:zinc; GO:0003676~F:nucleic	-	-		-	-
HTH_ARATH	sp|Q9S746|HTH_ARATH	Protein HOTHEAD OS=Arabidopsis thaliana GN=HTH PE=1 SV=1	0.164846	0.162228	0.176722	0.164846	0.154762	0.152092	GO:0010430~P:fatty acid omega-oxidation; GO:0009553~P:embryo sac development; GO:0007267~P:cell-cell signaling; GO:0006066~P:alcohol metabolic process;	GO:0046593~F:mandelonitrile lyase activity; GO:0050660~F:flavin adenine dinucleotide binding; GO:0008812~F:choline dehydrogenase activity;	GO:0005576~C:extracellular region;	K15403: ACE, HTH; fatty acid omega-hydroxy dehydrogenase [EC:1.1.-.-]	ath:AT1G72970	PF00732: GMC_oxred_N; PF05199: GMC_oxred_C;	-
A0A0B2R2A2_GLYSO	tr|A0A0B2R2A2|A0A0B2R2A2_GLYSO	Proliferating cell nuclear antigen OS=Glycine soja GN=glysoja_025145 PE=4 SV=1	0.152092	0.154762	0.152092	0.174919	0.182448	0.172345	-	-	-	-		-	-
EZ3_MAIZE	sp|Q8S4P4|EZ3_MAIZE	Histone-lysine N-methyltransferase EZ3 OS=Zea mays GN=EZ3 PE=2 SV=1	0.160273	0.154762	0.170386	0.164846	0.162228	0.162228	GO:0006351~P:transcription, DNA-templated; GO:0006355~P:regulation of transcription, DNA-templated;	GO:0018024~F:histone-lysine N-methyltransferase activity; GO:0003682~F:chromatin binding;	GO:0031519~C:PcG protein complex;	K11430: EZH2; histone-lysine N-methyltransferase EZH2 [EC:2.1.1.43]	zma:541955	PF00856: SET;	Nucleus {ECO:0000305}.
TRPE_ARATH	sp|P32068|TRPE_ARATH	Anthranilate synthase component I-1, chloroplastic OS=Arabidopsis thaliana GN=ASA1 PE=2 SV=1	0.152092	0.172345	0.170386	0.15665	0.162228	0.172345	GO:0000162~P:tryptophan biosynthetic process; GO:0010600~P:regulation of auxin biosynthetic process;	GO:0004049~F:anthranilate synthase activity;	GO:0009507~C:chloroplast;	K01657: trpE; anthranilate synthase component I [EC:4.1.3.27]	ath:AT5G05730	PF00425: Chorismate_bind; PF04715: Anth_synt_I_N;	Plastid, chloroplast {ECO:0000305}.
EMBP1_WHEAT	sp|P25032|EMBP1_WHEAT	DNA-binding protein EMBP-1 OS=Triticum aestivum PE=1 SV=1	0.160273	0.144665	0.12994	0.174919	0.172345	0.182448	GO:0006351~P:transcription, DNA-templated; GO:0009738~P:abscisic acid-activated signaling pathway;	GO:0003700~F:sequence-specific DNA binding transcription factor activity; GO:0043565~F:sequence-specific DNA binding;	GO:0005634~C:nucleus;	-		PF00170: bZIP_1;	Nucleus.
A0A067BPW2_SAPPC	tr|A0A067BPW2|A0A067BPW2_SAPPC	Uncharacterized protein OS=Saprolegnia parasitica (strain CBS 223.65) GN=SPRG_15909 PE=4 SV=1	0.141933	0.162228	0.160273	0.174919	0.182448	0.162228	GO:0005975~P:carbohydrate	-	-	-		PF00652:Ricin_B_lectin	-
ARFW_ORYSI	sp|A2ZET6|ARFW_ORYSI	Auxin response factor 23 OS=Oryza sativa subsp. indica GN=ARF23 PE=2 SV=1	0.141933	0.154762	0.160273	0.174919	0.182448	0.172345	GO:0006351~P:transcription, DNA-templated; GO:0006355~P:regulation of transcription, DNA-templated; GO:0009734~P:auxin-activated signaling pathway;	GO:0003677~F:DNA binding;	GO:0005634~C:nucleus;	-		PF02362: B3; PF06507: Auxin_resp; PF02309: AUX_IAA;	Nucleus {ECO:0000255|PROSITE-
B7FP11_PHATC	tr|B7FP11|B7FP11_PHATC	RTX toxins and related Ca2+-binding protein OS=Phaeodactylum tricornutum (strain CCAP 1055/1) GN=PHATRDRAFT_53961 PE=4 SV=1	0.160273	0.162228	0.170386	0.164846	0.162228	0.182448	-	-	-	-	pti:PHATRDRAFT_53961	-	-
FB276_ARATH	sp|Q9FH73|FB276_ARATH	F-box protein At5g41490 OS=Arabidopsis thaliana GN=At5g41490 PE=2 SV=1	0.160273	0.162228	0.176722	0.15665	0.154762	0.172345	-	-	-	-	ath:AT5G41490	PF07734: FBA_1; PF00646: F-box;	-
K8ENP9_9CHLO	tr|K8ENP9|K8ENP9_9CHLO	Uncharacterized protein OS=Bathycoccus prasinos GN=Bathy01g03990 PE=4 SV=1	0.164846	0.180486	0.170386	0.144665	0.154762	0.162228	-	GO:0005509~F:calcium ion binding	GO:0000228~C:nuclear chromosome	-	bpg:Bathy01g03990	PF04824:Rad21_Rec8; PF00036:EF-hand_1	-
MATK_NICBI	sp|Q95DP4|MATK_NICBI	Maturase K OS=Nicotiana bigelovii GN=matK PE=3 SV=1	0.160273	0.180486	0.186797	0.15665	0.154762	0.152092	GO:0008033~P:tRNA processing; GO:0008380~P:RNA splicing; GO:0006397~P:mRNA processing;	GO:0003723~F:RNA binding;	GO:0009507~C:chloroplast;	-		PF01824: MatK_N; PF01348: Intron_maturas2;	Plastid, chloroplast.
A0A078G4L9_BRANA	tr|A0A078G4L9|A0A078G4L9_BRANA	BnaA05g20360D protein OS=Brassica napus GN=BnaA05g20360D PE=4 SV=1	0.152092	0.162228	0.170386	0.164846	0.162228	0.162228	GO:0045454~P:cell	-	-	-		PF00085:Thioredoxin; PF07970:COPIIcoated_ERV	-
CHLB_EPHAL	sp|P37846|CHLB_EPHAL	Light-independent protochlorophyllide reductase subunit B OS=Ephedra altissima GN=chlB PE=3 SV=2	0.182448	0.144665	0.170386	0.144665	0.162228	0.162228	GO:0019685~P:photosynthesis, dark reaction; GO:0036068~P:light-independent chlorophyll biosynthetic process;	GO:0016636~F:oxidoreductase activity, acting on the CH-CH group of donors, iron-sulfur protein as acceptor; GO:0016730~F:oxidoreductase activity, acting on iron-sulfur proteins as donors; GO:0046872~F:metal ion binding; GO:0005524~F:ATP binding; GO:0051539~F:4 iron, 4 sulfur cluster binding;	GO:0009507~C:chloroplast;	-		PF08369: PCP_red; PF00148: Oxidored_nitro;	Plastid, chloroplast.
NPL4_ORYSJ	sp|Q9AS33|NPL4_ORYSJ	NPL4-like protein OS=Oryza sativa subsp. japonica GN=Os01g0377700 PE=2 SV=1	0.160273	0.162228	0.186797	0.144665	0.141933	0.172345	GO:0043161~P:proteasome-mediated ubiquitin-dependent protein catabolic process;	-	GO:0005783~C:endoplasmic reticulum;	K14015: NPLOC4, NPL4; nuclear protein localization protein 4 homolog	osa:4325451	PF05021: NPL4;	Endoplasmic reticulum {ECO:0000305}.
A0A0B2QUP4_GLYSO	tr|A0A0B2QUP4|A0A0B2QUP4_GLYSO	Putative serine/threonine-protein kinase OS=Glycine soja GN=glysoja_033642 PE=4 SV=1	0.160273	0.144665	0.160273	0.174919	0.154762	0.182448	-	-	-	-		-	-
M5W7P1_PRUPE	tr|M5W7P1|M5W7P1_PRUPE	Uncharacterized protein OS=Prunus persica GN=PRUPE_ppa024016mg PE=4 SV=1	0.128028	0.172345	0.176722	0.164846	0.172345	0.172345	-	GO:0043531~F:ADP binding	-	K13457: RPM1, RPS3; disease resistance protein RPM1	pper:PRUPE_ppa024016mg	PF00931:NB-ARC; PF12799:LRR_4	-
COPB1_ORYSJ	sp|Q53PC7|COPB1_ORYSJ	Coatomer subunit beta-1 OS=Oryza sativa subsp. japonica GN=Os11g0174000 PE=2 SV=1	0.160273	0.154762	0.152092	0.174919	0.162228	0.172345	GO:0016192~P:vesicle-mediated transport; GO:0006886~P:intracellular protein transport;	GO:0005198~F:structural molecule activity;	GO:0030126~C:COPI vesicle coat;	K17301	osa:4349913	PF14806: Coatomer_b_Cpla; PF07718: Coatamer_beta_C; PF01602: Adaptin_N;	Cytoplasm {ECO:0000250}. Golgi apparatus
IAA6_ORYSJ	sp|Q8LQ74|IAA6_ORYSJ	Auxin-responsive protein IAA6 OS=Oryza sativa subsp. japonica GN=IAA6 PE=2 SV=1	0.176722	0.172345	0.152092	0.15665	0.154762	0.162228	GO:0006351~P:transcription, DNA-templated; GO:0009733~P:response to auxin; GO:0006417~P:regulation of translation; GO:0006355~P:regulation of transcription, DNA-templated; GO:0009734~P:auxin-activated signaling pathway;	-	GO:0005634~C:nucleus;	K14484: IAA; auxin-responsive protein IAA	osa:4326541	PF02309: AUX_IAA;	Nucleus {ECO:0000250}.
M4BAZ0_HYAAE	tr|M4BAZ0|M4BAZ0_HYAAE	Uncharacterized protein OS=Hyaloperonospora arabidopsidis (strain Emoy2) PE=4 SV=1	0.172345	0.172345	0.152092	0.15665	0.162228	0.152092	-	-	-	-		-	-
U5FXE3_POPTR	tr|U5FXE3|U5FXE3_POPTR	Uncharacterized protein OS=Populus trichocarpa GN=POPTR_0013s10400g PE=4 SV=1	0.141933	0.154762	0.170386	0.164846	0.162228	0.196863	-	-	-	-	pop:POPTR_0013s10400g	PF04720:DUF506	-
C1MP07_MICPC	tr|C1MP07|C1MP07_MICPC	Flagellar associated protein OS=Micromonas pusilla (strain CCMP1545) GN=FAP42 PE=3 SV=1	0.152092	0.196863	0.176722	0.144665	0.141933	0.152092	GO:0006139~P:nucleobase-containing compound metabolic process	GO:0019205~F:nucleobase-containing compound kinase activity; GO:0004198~F:calcium-dependent cysteine-type endopeptidase activity; GO:0005524~F:ATP binding	GO:0031514~C:motile cilium; GO:0005622~C:intracellular	-	mpp:MICPUCDRAFT_56099	PF00625:Guanylate_kin	-
FBL81_ARATH	sp|Q9LF20|FBL81_ARATH	Putative F-box/LRR-repeat protein At5g15620 OS=Arabidopsis thaliana GN=At5g15620 PE=4 SV=2	0.160273	0.154762	0.170386	0.164846	0.162228	0.172345	-	-	-	-	ath:AT5G15620	PF07723: LRR_2; PF00646: F-box;	-
ALA6_ARATH	sp|Q9SLK6|ALA6_ARATH	Phospholipid-transporting ATPase 6 OS=Arabidopsis thaliana GN=ALA6 PE=1 SV=2	0.164846	0.162228	0.160273	0.164846	0.162228	0.162228	GO:0045332~P:phospholipid translocation;	GO:0008270~F:zinc ion binding; GO:0004012~F:phospholipid-translocating ATPase activity; GO:0000287~F:magnesium ion binding; GO:0005524~F:ATP binding;	GO:0005886~C:plasma membrane; GO:0016021~C:integral component of membrane;	K01530	ath:AT1G54280	PF00122: E1-E2_ATPase;	Membrane; Multi-pass membrane protein.
W9R9A2_9ROSA	tr|W9R9A2|W9R9A2_9ROSA	WRKY transcription factor 6 OS=Morus notabilis GN=L484_014181 PE=4 SV=1	0.160273	0.136421	0.116895	0.198703	0.190574	0.196863	-	GO:0003700~F:sequence-specific DNA binding transcription factor activity; GO:0043565~F:sequence-specific DNA binding	-	-		PF03106:WRKY	-
E5GC41_CUCME	tr|E5GC41|E5GC41_CUCME	Chromatin remodelling complex ATPase chain isw-1 OS=Cucumis melo subsp. melo PE=4 SV=1	0.164846	0.162228	0.176722	0.15665	0.154762	0.162228	GO:0016568~P:chromatin modification	GO:0004386~F:helicase activity	GO:0005634~C:nucleus	-		-	-
RL191_ARATH	sp|Q9SRX2|RL191_ARATH	60S ribosomal protein L19-1 OS=Arabidopsis thaliana GN=RPL19A PE=2 SV=1	0.152092	0.162228	0.152092	0.174919	0.182448	0.172345	GO:0006412~P:translation;	GO:0003735~F:structural constituent of ribosome;	GO:0009506~C:plasmodesma; GO:0005886~C:plasma membrane; GO:0005730~C:nucleolus; GO:0016020~C:membrane; GO:0022626~C:cytosolic ribosome; GO:0022625~C:cytosolic large ribosomal subunit; GO:0005829~C:cytosol;	K02885: RP-L19e, RPL19; large subunit ribosomal protein L19e	ath:AT1G02780	PF01280: Ribosomal_L19e;	-
M4B305_HYAAE	tr|M4B305|M4B305_HYAAE	Uncharacterized protein OS=Hyaloperonospora arabidopsidis (strain Emoy2) PE=4 SV=1	0.152092	0.144665	0.160273	0.186797	0.172345	0.162228	-	-	-	-		PF00168:C2	-
B8BUE5_THAPS	tr|B8BUE5|B8BUE5_THAPS	Uncharacterized protein OS=Thalassiosira pseudonana GN=THAPSDRAFT_32139 PE=4 SV=1	0.164846	0.172345	0.176722	0.15665	0.141933	0.162228	-	GO:0003824~F:catalytic activity	-	K17508	tps:THAPSDRAFT_32139	PF07228:SpoIIE	-
V7BHJ3_PHAVU	tr|V7BHJ3|V7BHJ3_PHAVU	Uncharacterized protein OS=Phaseolus vulgaris GN=PHAVU_007G233800g PE=4 SV=1	0.160273	0.162228	0.170386	0.164846	0.154762	0.182448	-	-	-	-	pvu:PHAVU_007G233800g	-	-
GUF1_ARATH	sp|Q9FLE4|GUF1_ARATH	Translation factor GUF1 homolog, mitochondrial OS=Arabidopsis thaliana GN=At5g39900 PE=2 SV=1	0.176722	0.172345	0.141933	0.15665	0.162228	0.141933	GO:0006412~P:translation; GO:0045727~P:positive regulation of translation;	GO:0043022~F:ribosome binding; GO:0003924~F:GTPase activity; GO:0005525~F:GTP binding;	GO:0005759~C:mitochondrial matrix; GO:0005743~C:mitochondrial inner membrane;	-	ath:AT5G39900	PF06421: LepA_C; PF03144: GTP_EFTU_D2; PF00009: GTP_EFTU; PF00679: EFG_C;	Mitochondrion inner membrane
M0SJB8_MUSAM	tr|M0SJB8|M0SJB8_MUSAM	Uncharacterized protein OS=Musa acuminata subsp. malaccensis PE=4 SV=1	0.176722	0.186797	0.170386	0.12994	0.162228	0.141933	-	-	-	-		PF13812:PPR_3; PF13041:PPR_2; PF01535:PPR	-
M0TMX0_MUSAM	tr|M0TMX0|M0TMX0_MUSAM	Uncharacterized protein OS=Musa acuminata subsp. malaccensis PE=3 SV=1	0.160273	0.162228	0.160273	0.164846	0.172345	0.172345	-	GO:0005215~F:transporter activity; GO:0016887~F:ATPase activity; GO:0005524~F:ATP binding	GO:0016021~C:integral component of membrane	-		PF00005:ABC_tran	-
A0A0B0N1M8_GOSAR	tr|A0A0B0N1M8|A0A0B0N1M8_GOSAR	Agmatine deiminase OS=Gossypium arboreum GN=F383_33411 PE=4 SV=1	0.182448	0.144665	0.170386	0.15665	0.141933	0.172345	-	-	-	-		-	-
ATPA_CHAVU	sp|Q1ACM8|ATPA_CHAVU	ATP synthase subunit alpha, chloroplastic OS=Chara vulgaris GN=atpA PE=3 SV=1	0.164846	0.172345	0.160273	0.15665	0.154762	0.172345	GO:0042777~P:plasma membrane ATP synthesis coupled proton transport; GO:0015991~P:ATP hydrolysis coupled proton transport;	GO:0046961~F:proton-transporting ATPase activity, rotational mechanism; GO:0046933~F:proton-transporting ATP synthase activity, rotational mechanism; GO:0005524~F:ATP binding;	GO:0045261~C:proton-transporting ATP synthase complex, catalytic core F(1); GO:0009535~C:chloroplast thylakoid membrane;	-		PF02874: ATP-synt_ab_N; PF00306: ATP-synt_ab_C; PF00006: ATP-synt_ab;	Plastid, chloroplast thylakoid membrane
R7WFH9_AEGTA	tr|R7WFH9|R7WFH9_AEGTA	F-box protein OS=Aegilops tauschii GN=F775_11858 PE=4 SV=1	0.226905	0.154762	0.152092	0.144665	0.162228	0.126274	-	-	-	-		PF00646:F-box	-
SYAP_OSTTA	sp|Q015G2|SYAP_OSTTA	Probable alanyl-tRNA synthetase, chloroplastic OS=Ostreococcus tauri GN=Ot07g01940 PE=3 SV=1	0.128028	0.154762	0.186797	0.15665	0.162228	0.182448	GO:0006419~P:alanyl-tRNA aminoacylation;	GO:0008270~F:zinc ion binding; GO:0000049~F:tRNA binding; GO:0005524~F:ATP binding; GO:0004813~F:alanine-tRNA ligase activity;	GO:0005739~C:mitochondrion; GO:0009507~C:chloroplast;	K01872: AARS, alaS; alanyl-tRNA synthetase [EC:6.1.1.7]	ota:Ot07g01940	PF07973: tRNA_SAD; PF01411: tRNA-synt_2c; PF02272: DHHA1;	Plastid, chloroplast {ECO:0000255|HAMAP-
A5BHV6_VITVI	tr|A5BHV6|A5BHV6_VITVI	Putative uncharacterized protein OS=Vitis vinifera GN=VITISV_038086 PE=4 SV=1	0.172345	0.154762	0.170386	0.15665	0.154762	0.162228	-	-	-	-		-	-
W9R1E1_9ROSA	tr|W9R1E1|W9R1E1_9ROSA	Uncharacterized protein OS=Morus notabilis GN=L484_022938 PE=4 SV=1	0.141933	0.144665	0.141933	0.174919	0.20877	0.162228	-	-	-	-		PF13855:LRR_8	-
ARIA_ARATH	sp|B9DHT4|ARIA_ARATH	ARM REPEAT PROTEIN INTERACTING WITH ABF2 OS=Arabidopsis thaliana GN=ARIA PE=1 SV=2	0.176722	0.202268	0.141933	0.15665	0.141933	0.141933	GO:0009651~P:response to salt stress; GO:0009737~P:response to abscisic acid; GO:0016567~P:protein ubiquitination; GO:0010187~P:negative regulation of seed germination;	-	GO:0005886~C:plasma membrane; GO:0005634~C:nucleus; GO:0005737~C:cytoplasm;	-	ath:AT5G19330	PF00651: BTB; PF00514: Arm;	Nucleus {ECO:0000269|PubMed:15516505}.
PGLR_OENOR	sp|P24548|PGLR_OENOR	Exopolygalacturonase (Fragment) OS=Oenothera organensis PE=2 SV=1	0.152092	0.172345	0.160273	0.164846	0.154762	0.182448	GO:0071555~P:cell wall organization; GO:0005975~P:carbohydrate metabolic process;	GO:0004650~F:polygalacturonase activity; GO:0047911~F:galacturan 1,4-alpha-galacturonidase activity;	GO:0005576~C:extracellular region; GO:0005618~C:cell wall;	-		PF00295: Glyco_hydro_28;	Secreted {ECO:0000250}. Secreted, cell wall
HMG15_ARATH	sp|Q9MAT6|HMG15_ARATH	High mobility group B protein 15 OS=Arabidopsis thaliana GN=HMGB15 PE=2 SV=1	0.164846	0.172345	0.160273	0.15665	0.154762	0.162228	GO:0006351~P:transcription, DNA-templated; GO:0006355~P:regulation of transcription, DNA-templated; GO:0006338~P:chromatin remodeling;	GO:0044212~F:transcription regulatory region DNA binding; GO:0003700~F:sequence-specific DNA binding transcription factor activity; GO:0003682~F:chromatin binding;	GO:0005634~C:nucleus;	-	ath:AT1G04880	PF00505: HMG_box; PF01388: ARID;	Nucleus {ECO:0000255|PROSITE-
RAA3_CHLRE	sp|Q9FEC4|RAA3_CHLRE	Trans-splicing factor Raa3, chloroplastic OS=Chlamydomonas reinhardtii GN=RAA3 PE=1 SV=1	0.164846	0.180486	0.160273	0.144665	0.162228	0.162228	GO:0008380~P:RNA splicing; GO:0006397~P:mRNA processing;	-	GO:0009570~C:chloroplast stroma;	-		-	Plastid, chloroplast stroma.
UBC23_ARATH	sp|Q9ZVX1|UBC23_ARATH	Probable ubiquitin-conjugating enzyme E2 23 OS=Arabidopsis thaliana GN=UBC23 PE=2 SV=1	0.164846	0.180486	0.160273	0.15665	0.154762	0.162228	GO:0000209~P:protein polyubiquitination;	GO:0019787~F:ubiquitin-like protein transferase activity; GO:0031625~F:ubiquitin protein ligase binding; GO:0061630~F:ubiquitin protein ligase activity; GO:0016874~F:ligase activity; GO:0005524~F:ATP binding;	GO:0005829~C:cytosol;	K10581: UBE2O; ubiquitin-conjugating enzyme E2 O [EC:6.3.2.19]	ath:AT2G16920	PF00179: UQ_con;	-
ZDHC9_ARATH	sp|Q0WQK2|ZDHC9_ARATH	Probable S-acyltransferase At3g26935 OS=Arabidopsis thaliana GN=At3g26935 PE=1 SV=1	0.160273	0.154762	0.170386	0.164846	0.162228	0.172345	-	GO:0008270~F:zinc ion binding; GO:0019706~F:protein-cysteine S-palmitoyltransferase activity;	GO:0005886~C:plasma membrane; GO:0016021~C:integral component of membrane;	-	ath:AT3G26935	PF01529: zf-DHHC;	Cell membrane {ECO:0000305}; Multi-pass
RPD2B_ARATH	sp|Q9LV32|RPD2B_ARATH	DNA-directed RNA polymerase D subunit 2b OS=Arabidopsis thaliana GN=NRPD2b PE=2 SV=1	0.152092	0.154762	0.160273	0.174919	0.172345	0.162228	GO:0006351~P:transcription, DNA-templated; GO:0006355~P:regulation of transcription, DNA-templated;	GO:0032549~F:ribonucleoside binding; GO:0046872~F:metal ion binding; GO:0003899~F:DNA-directed RNA polymerase activity; GO:0003677~F:DNA binding;	GO:0005634~C:nucleus; GO:0016020~C:membrane; GO:0000419~C:DNA-directed RNA polymerase V complex; GO:0000418~C:DNA-directed RNA polymerase IV complex;	K16252	ath:AT3G18090	PF04560: RNA_pol_Rpb2_7; PF00562: RNA_pol_Rpb2_6; PF04567: RNA_pol_Rpb2_5; PF04566: RNA_pol_Rpb2_4; PF04565: RNA_pol_Rpb2_3; PF04561: RNA_pol_Rpb2_2; PF04563: RNA_pol_Rpb2_1;	Nucleus {ECO:0000250}.
Y4170_ARATH	sp|Q9T0D7|Y4170_ARATH	UPF0725 protein At4g11700 OS=Arabidopsis thaliana GN=At4g11700 PE=2 SV=1	0.160273	0.172345	0.160273	0.174919	0.162228	0.162228	-	-	-	-	ath:AT4G11700	PF04776: DUF626;	-
ACA13_ARATH	sp|Q9LIK7|ACA13_ARATH	Putative calcium-transporting ATPase 13, plasma membrane-type OS=Arabidopsis thaliana GN=ACA13 PE=2 SV=1	0.141933	0.162228	0.176722	0.174919	0.154762	0.172345	-	GO:0046872~F:metal ion binding; GO:0005388~F:calcium-transporting ATPase activity; GO:0005524~F:ATP binding;	GO:0016021~C:integral component of membrane;	K01537	ath:AT3G22910	PF00702: Hydrolase; PF00122: E1-E2_ATPase; PF00690: Cation_ATPase_N; PF00689: Cation_ATPase_C;	Membrane; Multi-pass membrane protein.
A0A068V207_COFCA	tr|A0A068V207|A0A068V207_COFCA	Coffea canephora DH200=94 genomic scaffold, scaffold_91 OS=Coffea canephora GN=GSCOC_T00042276001 PE=3 SV=1	0.164846	0.213886	0.141933	0.144665	0.119732	0.172345	GO:0055085~P:transmembrane	GO:0005215~F:transporter	GO:0005743~C:mitochondrial; GO:0016021~C:integral	-		PF00153:Mito_carr	-
AGO13_ORYSJ	sp|Q852N2|AGO13_ORYSJ	Protein argonaute 13 OS=Oryza sativa subsp. japonica GN=AGO13 PE=2 SV=1	0.160273	0.162228	0.152092	0.164846	0.162228	0.182448	GO:0031047~P:gene silencing by RNA;	GO:0003676~F:nucleic acid binding;	-	-	osa:4334374	PF02171: Piwi; PF02170: PAZ; PF08699: DUF1785;	-
Y1130_ARATH	sp|Q9SXB4|Y1130_ARATH	G-type lectin S-receptor-like serine/threonine-protein kinase At1g11300 OS=Arabidopsis thaliana GN=At1g11300 PE=2 SV=1	0.176722	0.196863	0.141933	0.144665	0.162228	0.152092	GO:0048544~P:recognition of pollen;	GO:0004674~F:protein serine/threonine kinase activity; GO:0030246~F:carbohydrate binding; GO:0005516~F:calmodulin binding; GO:0005524~F:ATP binding;	GO:0005886~C:plasma membrane; GO:0016021~C:integral component of membrane;	-		PF00954: S_locus_glycop; PF07714: Pkinase_Tyr; PF08276: PAN_2; PF01453: B_lectin;	Cell membrane {ECO:0000250}; Single-pass
V7CFX3_PHAVU	tr|V7CFX3|V7CFX3_PHAVU	Uncharacterized protein OS=Phaseolus vulgaris GN=PHAVU_002G039800g PE=3 SV=1	0.141933	0.144665	0.160273	0.186797	0.190574	0.162228	GO:0006351~P:transcription, DNA-templated; GO:0007049~P:cell cycle	GO:0003700~F:sequence-specific DNA binding transcription factor activity; GO:0003677~F:DNA binding	GO:0005667~C:transcription factor complex; GO:0005634~C:nucleus	-	pvu:PHAVU_002G039800g	PF02319:E2F_TDP; PF08781:DP	Nucleus {ECO:0000256|RuleBase:RU003796}.
ASK21_ARATH	sp|Q8LF97|ASK21_ARATH	SKP1-like protein 21 OS=Arabidopsis thaliana GN=ASK21 PE=2 SV=1	0.141933	0.154762	0.160273	0.174919	0.182448	0.172345	GO:0006511~P:ubiquitin-dependent protein catabolic process; GO:0016567~P:protein ubiquitination;	-	GO:0019005~C:SCF ubiquitin ligase complex; GO:0005634~C:nucleus;	-	ath:AT3G61415	PF01466: Skp1;	Nucleus {ECO:0000250}.
A0A022R8X8_ERYGU	tr|A0A022R8X8|A0A022R8X8_ERYGU	Uncharacterized protein OS=Erythranthe guttata GN=MIMGU_mgv1a015152mg PE=3 SV=1	0.160273	0.162228	0.160273	0.15665	0.172345	0.162228	GO:0006412~P:translation	GO:0003735~F:structural	GO:0005840~C:ribosome	-		PF03946:Ribosomal_L11_N; PF00298:Ribosomal_L11	-
FTZ21_ARATH	sp|O82533|FTZ21_ARATH	Cell division protein FtsZ homolog 2-1, chloroplastic OS=Arabidopsis thaliana GN=FTSZ2-1 PE=1 SV=2	0.160273	0.172345	0.170386	0.164846	0.141933	0.162228	GO:0051258~P:protein polymerization; GO:0008152~P:metabolic process; GO:0010020~P:chloroplast fission;	GO:0043621~F:protein self-association; GO:0003924~F:GTPase activity; GO:0005525~F:GTP binding;	GO:0043234~C:protein complex; GO:0009535~C:chloroplast thylakoid membrane; GO:0009534~C:chloroplast thylakoid; GO:0009570~C:chloroplast stroma; GO:0009507~C:chloroplast;	K03531: ftsZ; cell division protein FtsZ	ath:AT2G36250	PF00091: Tubulin; PF12327: FtsZ_C;	Plastid, chloroplast stroma. Plastid,
E1ZFX7_CHLVA	tr|E1ZFX7|E1ZFX7_CHLVA	Glycerol-3-phosphate dehydrogenase [NAD(+)] OS=Chlorella variabilis GN=CHLNCDRAFT_134409 PE=3 SV=1	0.164846	0.162228	0.176722	0.144665	0.141933	0.182448	GO:0046168~P:glycerol-3-phosphate catabolic process; GO:0005975~P:carbohydrate metabolic process	GO:0051287~F:NAD binding; GO:0004367~F:glycerol-3-phosphate dehydrogenase [NAD+] activity	GO:0009331~C:glycerol-3-phosphate dehydrogenase complex	-	cvr:CHLNCDRAFT_134409	PF01210:NAD_Gly3P_dh_N; PF07479:NAD_Gly3P_dh_C	-
PMA1_DUNBI	sp|P54211|PMA1_DUNBI	Plasma membrane ATPase OS=Dunaliella bioculata GN=PMA1 PE=2 SV=1	0.160273	0.162228	0.176722	0.144665	0.154762	0.162228	GO:0006754~P:ATP biosynthetic process;	GO:0046872~F:metal ion binding; GO:0008553~F:hydrogen-exporting ATPase activity, phosphorylative mechanism; GO:0005524~F:ATP binding;	GO:0005886~C:plasma membrane; GO:0016021~C:integral component of membrane;	-		PF00702: Hydrolase; PF00122: E1-E2_ATPase; PF00690: Cation_ATPase_N;	Cell membrane; Multi-pass membrane protein.
												Metabolism	Xenobiotics biodegradation and metabolism	18
												Organismal Systems	Excretory system	1
												Metabolism	Nucleotide metabolism	12
												Cellular Processes	Cell growth and death	20
												Metabolism	Energy metabolism	16
												Organismal Systems	Endocrine system	14
												Metabolism	Metabolism of cofactors and vitamins	4
												Metabolism	Carbohydrate metabolism	55
												Cellular Processes	Cell motility	4
												Metabolism	Biosynthesis of other secondary metabolites	17
												Metabolism	Lipid metabolism	21
												Genetic Information Processing	Transcription	6
												Organismal Systems	Digestive system	4
												Environmental Information Processing	Membrane transport	1
												Organismal Systems	Immune system	7
												Metabolism	Global and overview maps	24
												Metabolism	Metabolism of terpenoids and polyketides	11
												Metabolism	Glycan biosynthesis and metabolism	8
												Metabolism	Amino acid metabolism	23
												Environmental Information Processing	Signal transduction	38
												Organismal Systems	Nervous system	2
												Genetic Information Processing	Translation	12
												Genetic Information Processing	Replication and repair	14
												Cellular Processes	Transport and catabolism	15
												Organismal Systems	Environmental adaptation	11
												Metabolism	Metabolism of other amino acids	8
												Genetic Information Processing	Folding, sorting and degradation	20

## Sheet: DE-protein
Description	genesymbol	ID	description	D1/REF	D2/REF	D7/REF	B1/REF	B2/REF	B6/REF	log2FC	pvalue	regulated	GO-BP	GO-MF	GO-CC	KEGG	Pfam	Subcellular
5EAS4_NICAT	-	sp|Q84LG0|5EAS4_NICAT	Probable 5-epi-aristolochene synthase 4 OS=Nicotiana attenuata PE=2 SV=1	0.0458034	0.0458034	0.0458034	0.12994	0.0458034	0.349411	1.47857	0.0460236	up	GO:0016114~P:terpenoid biosynthetic process; GO:0006952~P:defense response;	GO:0010333~F:terpene synthase activity; GO:0000287~F:magnesium ion binding;	GO:0005737~C:cytoplasm;	-	PF03936: Terpene_synth_C; PF01397: Terpene_synth;	Cytoplasm {ECO:0000305}.
EMBP1_WHEAT	-	sp|P25032|EMBP1_WHEAT	DNA-binding protein EMBP-1 OS=Triticum aestivum PE=1 SV=1	0.160273	0.144665	0.12994	0.174919	0.172345	0.182448	0.28946	0.0097709	up	GO:0006351~P:transcription, DNA-templated; GO:0009738~P:abscisic acid-activated signaling pathway;	GO:0003700~F:sequence-specific DNA binding transcription factor activity; GO:0043565~F:sequence-specific DNA binding;	GO:0005634~C:nucleus;	-	PF00170: bZIP_1;	Nucleus.
C4J8B4_MAIZE	-	tr|C4J8B4|C4J8B4_MAIZE	Uncharacterized protein OS=Zea mays PE=2 SV=1	0.141933	0.144665	0.141933	0.174919	0.20877	0.172345	0.370253	0.00253218	up	-	-	-	-	-	-
A0A0A9J827_ARUDO	-	tr|A0A0A9J827|A0A0A9J827_ARUDO	Uncharacterized protein OS=Arundo donax PE=4 SV=1	0.160273	0.154762	0.12994	0.174919	0.162228	0.211765	0.299582	0.0386724	up	-	-	-	-	-	-
AB21B_ARATH	ABCB21	sp|Q9M1Q9|AB21B_ARATH	ABC transporter B family member 21 OS=Arabidopsis thaliana GN=ABCB21 PE=1 SV=1	0.128028	0.144665	0.160273	0.186797	0.182448	0.172345	0.328183	0.00707284	up	-	GO:0042626~F:ATPase activity, coupled to transmembrane movement of substances; GO:0005524~F:ATP binding;	GO:0016021~C:integral component of membrane;	K05658: ABCB1; ATP-binding cassette, subfamily B (MDR/TAP), member 1 [EC:3.6.3.44]	PF00005: ABC_tran; PF00664: ABC_membrane;	Membrane {ECO:0000255|PROSITE-
ATB15_ARATH	ATHB-15	sp|Q9ZU11|ATB15_ARATH	Homeobox-leucine zipper protein ATHB-15 OS=Arabidopsis thaliana GN=ATHB-15 PE=1 SV=1	0.112439	0.154762	0.116895	0.186797	0.20877	0.196863	0.638728	0.000999042	up	GO:0006351~P:transcription, DNA-templated; GO:0006355~P:regulation of transcription, DNA-templated; GO:0030154~P:cell differentiation;	GO:0008289~F:lipid binding; GO:0003677~F:DNA binding;	GO:0005634~C:nucleus;	K09338	PF01852: START; PF08670: MEKHLA; PF00046: Homeobox;	Nucleus {ECO:0000305}.
ATPB_DIOEL	atpB	sp|A6MML4|ATPB_DIOEL	ATP synthase subunit beta, chloroplastic OS=Dioscorea elephantipes GN=atpB PE=3 SV=1	0.118781	0.144665	0.152092	0.198703	0.190574	0.182448	0.467495	0.00171747	up	GO:0042777~P:plasma membrane ATP synthesis coupled proton transport; GO:0015991~P:ATP hydrolysis coupled proton transport;	GO:0046933~F:proton-transporting ATP synthase activity, rotational mechanism; GO:0005524~F:ATP binding;	GO:0045261~C:proton-transporting ATP synthase complex, catalytic core F(1); GO:0009535~C:chloroplast thylakoid membrane;	-	PF02874: ATP-synt_ab_N; PF00306: ATP-synt_ab_C; PF00006: ATP-synt_ab;	Plastid, chloroplast thylakoid membrane
ATPX_CYAPA	atpG	sp|P48085|ATPX_CYAPA	ATP synthase B' chain, cyanelle OS=Cyanophora paradoxa GN=atpG PE=3 SV=1	0.128028	0.162228	0.116895	0.164846	0.198703	0.182448	0.433174	0.0107016	up	GO:0015986~P:ATP synthesis coupled proton transport;	GO:0015078~F:hydrogen ion transmembrane transporter activity;	GO:0045263~C:proton-transporting ATP synthase complex, coupling factor F(o); GO:0016021~C:integral component of membrane; GO:0033115~C:cyanelle thylakoid membrane;	-	PF00430: ATP-synt_B;	Plastid, cyanelle thylakoid membrane
AMYB_TRIRP	BMY1	sp|O65015|AMYB_TRIRP	Beta-amylase OS=Trifolium repens GN=BMY1 PE=2 SV=1	0.141933	0.162228	0.141933	0.198703	0.182448	0.162228	0.282558	0.0177476	up	GO:0000272~P:polysaccharide catabolic process;	GO:0016161~F:beta-amylase activity;	-	-	PF01373: Glyco_hydro_14;	-
A0A078JCD8_BRANA	BnaCnng46280D	tr|A0A078JCD8|A0A078JCD8_BRANA	BnaCnng46280D protein OS=Brassica napus GN=BnaCnng46280D PE=4 SV=1	0.152092	0.128028	0.101135	0.186797	0.198703	0.211765	0.665619	0.00171965	up	-	-	-	-	PF02721:DUF223	-
BXL7_ARATH	BXL7	sp|Q9SGZ5|BXL7_ARATH	Probable beta-D-xylosidase 7 OS=Arabidopsis thaliana GN=BXL7 PE=2 SV=2	0.160273	0.128028	0.152092	0.186797	0.172345	0.196863	0.340676	0.00890541	up	GO:0005975~P:carbohydrate metabolic process;	GO:0004553~F:hydrolase activity, hydrolyzing O-glycosyl compounds;	GO:0005578~C:proteinaceous extracellular matrix; GO:0009506~C:plasmodesma; GO:0009505~C:plant-type cell wall; GO:0009507~C:chloroplast; GO:0005618~C:cell wall; GO:0048046~C:apoplast;	-	PF01915: Glyco_hydro_3_C; PF00933: Glyco_hydro_3; PF14310: Fn3-like;	Secreted, extracellular space, extracellular
R7QQM9_CHOCR	CHC_T00000400001	tr|R7QQM9|R7QQM9_CHOCR	Stackhouse genomic scaffold, scaffold_508 OS=Chondrus crispus GN=CHC_T00000400001 PE=4 SV=1	0.160273	0.144665	0.12994	0.186797	0.182448	0.196863	0.38502	0.00235565	up	-	GO:0004326~F:tetrahydrofolylpolyglutamate synthase activity; GO:0005524~F:ATP binding	-	-	PF08245:Mur_ligase_M	-
A0A067F4F9_CITSI	CISIN_1g039611mg	tr|A0A067F4F9|A0A067F4F9_CITSI	Uncharacterized protein OS=Citrus sinensis GN=CISIN_1g039611mg PE=4 SV=1	0.152092	0.136421	0.141933	0.186797	0.20877	0.162228	0.367729	0.0064915	up	-	-	-	-	PF05003:DUF668; PF11961:DUF3475	-
A0A059BX99_EUCGR	EUGRSUZ_F03916	tr|A0A059BX99|A0A059BX99_EUCGR	Uncharacterized protein OS=Eucalyptus grandis GN=EUGRSUZ_F03916 PE=3 SV=1	0.141933	0.136421	0.170386	0.186797	0.172345	0.196863	0.31396	0.0134858	up	-	GO:0016706~F:oxidoreductase; GO:0046872~F:metal	-	-	PF14226:DIOX_N; PF03171:2OG-FeII_Oxy	-
R7W1Y4_AEGTA	F775_09946	tr|R7W1Y4|R7W1Y4_AEGTA	Uncharacterized protein OS=Aegilops tauschii GN=F775_09946 PE=4 SV=1	0.141933	0.136421	0.152092	0.198703	0.190574	0.172345	0.382682	0.00123562	up	GO:0016568~P:chromatin modification	GO:0004386~F:helicase activity; GO:0003677~F:DNA binding; GO:0005524~F:ATP binding	GO:0005634~C:nucleus	-	PF00176:SNF2_N; PF00271:Helicase_C; PF03018:Dirigent	-
M8BWS8_AEGTA	F775_17588	tr|M8BWS8|M8BWS8_AEGTA	Putative disease resistance protein RDL6/RF9 OS=Aegilops tauschii GN=F775_17588 PE=4 SV=1	0.128028	0.144665	0.12994	0.186797	0.214796	0.162228	0.478477	0.00253377	up	-	GO:0043531~F:ADP binding	-	-	PF00931:NB-ARC	-
FH14_ORYSJ	FH14	sp|Q0DLG0|FH14_ORYSJ	Formin-like protein 14 OS=Oryza sativa subsp. japonica GN=FH14 PE=2 SV=1	0.128028	0.136421	0.160273	0.210555	0.172345	0.172345	0.386581	0.00964879	up	-	-	GO:0016021~C:integral component of membrane;	-	PF02181: FH2;	Membrane {ECO:0000305}; Single-pass membrane
A0A0B2SDK0_GLYSO	glysoja_040366	tr|A0A0B2SDK0|A0A0B2SDK0_GLYSO	Protein FAR-RED ELONGATED HYPOCOTYL 3 OS=Glycine soja GN=glysoja_040366 PE=4 SV=1	0.160273	0.144665	0.141933	0.174919	0.182448	0.182448	0.2744	0.00399939	up	-	-	-	-	-	-
A0A0B2PZK9_GLYSO	glysoja_044777	tr|A0A0B2PZK9|A0A0B2PZK9_GLYSO	Uncharacterized protein OS=Glycine soja GN=glysoja_044777 PE=4 SV=1	0.141933	0.154762	0.152092	0.164846	0.172345	0.211765	0.282892	0.0240328	up	-	-	-	-	-	-
A0A024TBM3_9STRA	H310_14329	tr|A0A024TBM3|A0A024TBM3_9STRA	Uncharacterized protein OS=Aphanomyces invadans GN=H310_14329 PE=4 SV=1	0.141933	0.136421	0.101135	0.224852	0.162228	0.228959	0.697506	0.00404738	up	-	GO:0004842~F:ubiquitin-protein; GO:0016874~F:ligase	-	-	PF00632:HECT	-
W9R9A2_9ROSA	L484_014181	tr|W9R9A2|W9R9A2_9ROSA	WRKY transcription factor 6 OS=Morus notabilis GN=L484_014181 PE=4 SV=1	0.160273	0.136421	0.116895	0.198703	0.190574	0.196863	0.514786	0.00186303	up	-	GO:0003700~F:sequence-specific DNA binding transcription factor activity; GO:0043565~F:sequence-specific DNA binding	-	-	PF03106:WRKY	-
W9R1E1_9ROSA	L484_022938	tr|W9R1E1|W9R1E1_9ROSA	Uncharacterized protein OS=Morus notabilis GN=L484_022938 PE=4 SV=1	0.141933	0.144665	0.141933	0.174919	0.20877	0.162228	0.341159	0.00767895	up	-	-	-	-	PF13855:LRR_8	-
B4FW55_MAIZE	LOC100273530	tr|B4FW55|B4FW55_MAIZE	Uncharacterized protein OS=Zea mays GN=LOC100273530 PE=2 SV=1	0.128028	0.154762	0.152092	0.198703	0.182448	0.172345	0.350648	0.00614986	up	-	-	-	K11723	-	-
C1EBP8_MICSR	MICPUN_61147	tr|C1EBP8|C1EBP8_MICSR	Uncharacterized protein OS=Micromonas sp. (strain RCC299 / NOUM17) GN=MICPUN_61147 PE=4 SV=1	0.152092	0.112439	0.12994	0.210555	0.198703	0.196863	0.630025	0.000488146	up	-	GO:0008080~F:N-acetyltransferase activity	-	-	PF00583:Acetyltransf_1	-
W7TUL7_9STRA	Naga_100017g28	tr|W7TUL7|W7TUL7_9STRA	Aspartate aminotransferase OS=Nannochloropsis gaditana GN=Naga_100017g28 PE=3 SV=1	0.152092	0.162228	0.116895	0.186797	0.20877	0.162228	0.377744	0.0291569	up	GO:0009058~P:biosynthetic process	GO:0008483~F:transaminase activity; GO:0030170~F:pyridoxal phosphate binding	-	-	PF00155:Aminotran_1_2	-
NAP5_ARATH	NAP5	sp|Q9FVV9|NAP5_ARATH	Probable non-intrinsic ABC protein 5 OS=Arabidopsis thaliana GN=NAP5 PE=2 SV=1	0.160273	0.144665	0.141933	0.186797	0.172345	0.182448	0.2786	0.00466695	up	-	GO:0005215~F:transporter activity; GO:0042626~F:ATPase activity, coupled to transmembrane movement of substances; GO:0005524~F:ATP binding;	GO:0016021~C:integral component of membrane;	-	PF00005: ABC_tran;	Membrane {ECO:0000255|PROSITE-
NIP22_ORYSJ	NIP2-2	sp|Q67WJ8|NIP22_ORYSJ	Aquaporin NIP2-2 OS=Oryza sativa subsp. japonica GN=NIP2-2 PE=2 SV=1	0.141933	0.154762	0.141933	0.186797	0.182448	0.182448	0.331988	0.000748105	up	-	GO:0005215~F:transporter activity;	GO:0016021~C:integral component of membrane;	K09874	PF00230: MIP;	Membrane {ECO:0000305}; Multi-pass membrane
J3LTE1_ORYBR	OB03G43170	tr|J3LTE1|J3LTE1_ORYBR	Obg-like ATPase 1 OS=Oryza brachyantha GN=OB03G43170 PE=3 SV=1	0.128028	0.128028	0.12994	0.224852	0.224852	0.152092	0.61737	0.00341723	up	GO:0006783~P:heme biosynthetic process	GO:0043022~F:ribosome binding; GO:0043023~F:ribosomal large subunit binding; GO:0005525~F:GTP binding; GO:0016887~F:ATPase activity; GO:0005524~F:ATP binding	GO:0009570~C:chloroplast stroma	-	PF06071:YchF-GTPase_C; PF01926:MMR_HSR1	Cytoplasm {ECO:0000256|HAMAP-Rule:MF_03167}.
AMPL2_ORYSJ	Os02g0794700	sp|Q6K669|AMPL2_ORYSJ	Leucine aminopeptidase 2, chloroplastic OS=Oryza sativa subsp. japonica GN=Os02g0794700 PE=2 SV=1	0.160273	0.144665	0.12994	0.186797	0.172345	0.196863	0.357625	0.00517214	up	-	GO:0008235~F:metalloexopeptidase activity; GO:0030145~F:manganese ion binding; GO:0004177~F:aminopeptidase activity;	GO:0009507~C:chloroplast;	-	PF02789: Peptidase_M17_N; PF00883: Peptidase_M17;	Plastid, chloroplast {ECO:0000305}.
[truncated: 75 more rows]

## Sheet: UP-enrichment
term	goid	pvalue	FDR	proteins
GO:0042626~F:ATPase activity, coupled to transmembrane movement of substances	GO:0042626	0.0193657	0.172187	AB21B_ARATH;NAP5_ARATH
[truncated: 96 more rows]

## Sheet: DOWN-enrichment
						term	goid	pvalue	FDR	proteins
[truncated: 124 more rows]

## Sheet: DEP-KEGG-annos
pathway	KO	Protein	DEP
[truncated: 44 more rows]
